# Supplementary material for: Transcriptome Analysis Reveals Candidate Genes Related to Color Fading of ‘Red Bartlett’ (Pyrus communis L.)
Source: Front Plant Sci. 2017 Mar 31;8:455. doi: 10.3389/fpls.2017.00455 (PMC5374147; doi:10.3389/fpls.2017.00455)
Supplement: TABLE S1 — List of RT-qPCR primers. [file Data_Sheet_1.XLSX]

## Sheet: Table S1
Gene	Annoation	Primer-F (5'-3')	Primer-R (5'-3')
	Actin	ACAGTGTCTGGATTGGAGGGTC	CATTTGGAGAACTCAGAAGCACT
	ACS1	ATCTCGTTTTGGACGTGCTC	ACGACAGCTTTCCTATTTAGTCCAT
LOC103954960	DFR	AATGTGAGAAAGGCAGAGGT	GATGACTGGTTGGATGTA
LOC103958614	LDOX	CCATTCTGCTGGCCGACC	TACGATCACCCTGTGCTCTACG
LOC103951514	UFGT	ACGCCTTCCTTTGGTTTG	TGATTCGCACATTGGACAGT
LOC103959467	MYB10	TAAGTACGCCATCACAAACG	TGCCGACAGTCGATCATCAAAC
LOC103961264	MYB108	CCCTGATGTCCGTCGTGG	CATTTGAGTTGCTTGGCGTG
LOC103956865	MYB108-Like	GAAGCAAGCAAAACAGCTCAAG	GACACTCGGACTCAGATGTCGTAG
LOC103961604	MYB44-Like	TCGGTCAGGGAAATCGTGC	GGTTCTTGATAGCGTTGTCGG
LOC103947578	bHLH3	TCCAGTAGTTGTAAAGAGTTGCGAAGT	AGAGAAGTCCCCGTCACCATAGG
LOC103932269	bHLH33	AGACTTCAGCAGTGGCGTTCA	ATGGTTCGCATTCTCGTGTT
LOC103944005	bHLH041	CGATTGAAGTGTAGCGGGGAG	TGGCATATAAGACCACAGGCA
LOC103960192	GST	GGCTGGTGTAAAAGTGCTGG	AACAGTTGACTTGGATCAGGATG
LOC103961180	POD	CCAACTAGGGGAGGCGATAAC	CTGTAGACCCACCACTAAAGAGC

## Sheet: Table S2
gene	gene id	FPKM_Starkrimson-35	FPKM_Red Bartlett-35	FPKM_Starkrimson-75	FPKM_Red Bartlett-75	log2 (Red Bartlett-75/Starkrimson-75)	p_value	q_value	significant	log2 (Red Bartlett-75/Red Bartlett-35)	p_value	q_value	significant
LOC103926555	XLOC_029047	2368.62	1992.68	6.76699	17.8121	1.39627	0.0002	0.00126344	yes	-6.8057	5e-05	0.000365313	yes
LOC103926641	XLOC_029149	0.881539	0.331882	6.37981	2.27368	-1.48848	5e-05	0.000365313	yes	2.77629	5e-05	0.000365313	yes
LOC103926787	XLOC_029255	18.9972	7.81041	5.12314	22.3195	2.1232	5e-05	0.000365313	yes	1.51483	5e-05	0.000365313	yes
LOC103926830	XLOC_029334	14.5439	1.069	15.8607	7.14176	-1.1511	5e-05	0.000365313	yes	2.74002	5e-05	0.000365313	yes
LOC103926922	XLOC_029443	3.06777	4.22983	2.23422	10.7144	2.26171	5e-05	0.000365313	yes	1.34088	0.0001	0.00068503	yes
LOC103927086	XLOC_029591	3.37153	6.65448	1.18109	3.22421	1.44883	0.00165	0.00770596	yes	-1.04538	0.0073	0.02648	yes
LOC103927137	XLOC_002943	93.4863	66.4342	104.305	14.5199	-2.8447	5e-05	0.000365313	yes	-2.19389	5e-05	0.000365313	yes
LOC103927150	XLOC_000506	867.589	819.591	40.0322	83.9629	1.06859	5e-05	0.000365313	yes	-3.28708	5e-05	0.000365313	yes
LOC103927179	XLOC_029662	0.999423	2.28228	1.6412	0.491598	-1.7392	0.0085	0.0299829	yes	-2.21493	0.00445	0.017618	yes
LOC103927236	XLOC_000506	867.589	819.591	40.0322	83.9629	1.06859	5e-05	0.000365313	yes	-3.28708	5e-05	0.000365313	yes
LOC103927277	XLOC_029774	0.0653737	0	0	1.6088	inf	5e-05	0.000365313	yes	inf	5e-05	0.000365313	yes
LOC103927296	XLOC_029790	27.2025	3.40776	3.34248	7.91189	1.2431	0.0015	0.00711035	yes	1.2152	0.0036	0.0147812	yes
LOC103927311	XLOC_029809	34.7995	0.474326	20.323	6.64647	-1.61245	5e-05	0.000365313	yes	3.80864	0.0003	0.0017963	yes
LOC103927318	XLOC_029810	52.5998	3.72735	36.2166	13.4674	-1.42718	5e-05	0.000365313	yes	1.85325	0.00015	0.000981904	yes
LOC103927331	XLOC_002955	324.053	310.303	54.9116	114.717	1.06289	5e-05	0.000365313	yes	-1.4356	5e-05	0.000365313	yes
LOC103927378	XLOC_003072	6.95517	7.33769	1.48263	0.327293	-2.1795	0.00945	0.032687	yes	-4.48667	0.00185	0.00848608	yes
LOC103927389	XLOC_029903	5.52496	8.66189	0.922359	2.39181	1.3747	0.0009	0.00460421	yes	-1.85658	5e-05	0.000365313	yes
LOC103927416	XLOC_029896	26.8359	8.35115	62.1647	24.6509	-1.33446	5e-05	0.000365313	yes	1.56159	5e-05	0.000365313	yes
LOC103927549	XLOC_030065	0.21943	2.79856	0.401983	8.78352	4.44959	5e-05	0.000365313	yes	1.65012	5e-05	0.000365313	yes
LOC103927644	XLOC_003091	2.78798	85.7926	4.4756	14.6441	1.71017	5e-05	0.000365313	yes	-2.55053	5e-05	0.000365313	yes
LOC103927682	XLOC_000172	15.7482	24.4571	28.1801	73.8248	1.38943	5e-05	0.000365313	yes	1.59386	5e-05	0.000365313	yes
LOC103927711	XLOC_030206	8.88481	15.8812	17.6418	35.5536	1.011	5e-05	0.000365313	yes	1.16267	5e-05	0.000365313	yes
LOC103927714	XLOC_003094	7.62159	1.63287	8.10998	3.85171	-1.0742	0.0013	0.00630055	yes	1.23809	0.00755	0.0272148	yes
LOC103927760	XLOC_030237	162.623	101.488	147.883	48.2488	-1.6159	5e-05	0.000365313	yes	-1.07274	5e-05	0.000365313	yes
LOC103927789	XLOC_030283	35.2298	15.0809	4.53592	2.1015	-1.10998	0.00655	0.0242459	yes	-2.84323	5e-05	0.000365313	yes
LOC103927831	XLOC_030323	242.907	32.0046	2.04744	5.68706	1.47386	0.0004	0.00230176	yes	-2.49253	5e-05	0.000365313	yes
LOC103927866	XLOC_030337	34.1142	100.708	31.428	11.8276	-1.4099	0.00195	0.00887155	yes	-3.08995	5e-05	0.000365313	yes
LOC103927899	XLOC_030364	0	0	0.382841	1.63913	2.09811	0.00565	0.021463	yes	inf	5e-05	0.000365313	yes
LOC103927917	XLOC_030394	2.17551	0.484319	3.18573	1.4847	-1.10145	0.00045	0.00254536	yes	1.61614	0.0009	0.00460421	yes
LOC103927975	XLOC_030462	18.7613	2.76879	4.88662	1.10431	-2.14569	5e-05	0.000365313	yes	-1.32611	0.0001	0.00068503	yes
LOC103927989	XLOC_030448	0.599604	1.96783	1.5476	15.9912	3.36918	5e-05	0.000365313	yes	3.0226	5e-05	0.000365313	yes
LOC103928006	XLOC_030482	8.24556	4.25149	6.26852	13.0819	1.06137	0.00135	0.00650634	yes	1.62153	5e-05	0.000365313	yes
LOC103928017	XLOC_030486	13.3595	3.62465	57.5057	17.5507	-1.71217	5e-05	0.000365313	yes	2.27562	5e-05	0.000365313	yes
LOC103928036	XLOC_030521	14.3341	69.6849	7.38778	1.73319	-2.09171	0.00035	0.00205103	yes	-5.32935	5e-05	0.000365313	yes
LOC103928037	XLOC_030499	5.86339	17.8571	0.726873	2.67183	1.87805	0.009	0.0314083	yes	-2.7406	5e-05	0.000365313	yes
LOC103928039	XLOC_030501	2.03272	1.47834	2.37107	5.09922	1.10474	0.00085	0.00438327	yes	1.78629	5e-05	0.000365313	yes
LOC103928041	XLOC_030503	35.9311	55.6411	4.51415	14.77	1.71015	5e-05	0.000365313	yes	-1.91348	5e-05	0.000365313	yes
LOC103928071	XLOC_003113	1.33898	0.163683	2.30974	1.10605	-1.06231	0.00505	0.019558	yes	2.75644	0.0036	0.0147812	yes
LOC103928098	XLOC_030580	12.0248	3.54366	3.06526	10.5019	1.77657	5e-05	0.000365313	yes	1.56734	5e-05	0.000365313	yes
LOC103928193	XLOC_030677	18.2489	9.20571	5.43671	2.53055	-1.10328	0.0009	0.00460421	yes	-1.86307	5e-05	0.000365313	yes
LOC103928387	XLOC_030848	355.589	1522.91	405.971	148.324	-1.45262	5e-05	0.000365313	yes	-3.36	5e-05	0.000365313	yes
LOC103928865	XLOC_031339	6.23525	1.9087	10.0205	4.34559	-1.20533	5e-05	0.000365313	yes	1.18696	0.0002	0.00126344	yes
LOC103928904	XLOC_031389	133.141	108.34	1174.44	274.789	-2.09558	5e-05	0.000365313	yes	1.34276	5e-05	0.000365313	yes
LOC103928909	XLOC_031391	0.165813	0.458356	0.550277	1.66857	1.60038	5e-05	0.000365313	yes	1.86407	0.0003	0.0017963	yes
LOC103929048	XLOC_031505	3.04303	4.93295	4.54403	1.77786	-1.35383	5e-05	0.000365313	yes	-1.47231	0.00015	0.000981904	yes
LOC103929049	XLOC_031506	151.921	6.25468	63.3395	1.95258	-5.01965	5e-05	0.000365313	yes	-1.67956	0.0008	0.00416447	yes
LOC103929062	XLOC_003045	0.064985	3.47762	0	9.9254	inf	5e-05	0.000365313	yes	1.51302	0.00505	0.019558	yes
LOC103929074	XLOC_031542	13.9767	1.75415	27.9441	10.3899	-1.42735	5e-05	0.000365313	yes	2.56635	5e-05	0.000365313	yes
LOC103929123	XLOC_031591	5.4283	1.76801	3.10102	0.672758	-2.20458	5e-05	0.000365313	yes	-1.39397	0.00785	0.028101	yes
LOC103929197	XLOC_031668	7.16229	2.92582	13.9088	6.12873	-1.18234	5e-05	0.000365313	yes	1.06675	0.00365	0.0149512	yes
LOC103929449	XLOC_031923	19.0326	7.09656	71.3045	147.536	1.04901	5e-05	0.000365313	yes	4.37781	5e-05	0.000365313	yes
LOC103929487	XLOC_031925	4.73619	20.5635	0	3.65527	inf	5e-05	0.000365313	yes	-2.49203	0.0002	0.00126344	yes
LOC103929605	XLOC_032055	3.90074	10.3502	61.3389	25.5619	-1.26281	0.0001	0.00068503	yes	1.30433	0.00045	0.00254536	yes
LOC103929614	XLOC_032060	12.1854	3.36377	16.8711	8.03048	-1.071	0.0005	0.00278616	yes	1.25541	0.0012	0.00588485	yes
LOC103929624	XLOC_032075	0.074675	0	0	1.00558	inf	5e-05	0.000365313	yes	inf	5e-05	0.000365313	yes
LOC103929648	XLOC_003182	65.6513	2.10064	151.166	65.5626	-1.20518	5e-05	0.000365313	yes	4.96397	5e-05	0.000365313	yes
LOC103929684	XLOC_032171	193.055	81.6885	74.4973	12.253	-2.60406	5e-05	0.000365313	yes	-2.737	5e-05	0.000365313	yes
LOC103929687	XLOC_032138	6.33576	5.28366	7.71807	19.4124	1.33066	5e-05	0.000365313	yes	1.87737	5e-05	0.000365313	yes
LOC103929693	XLOC_032176	14.7656	2.91053	13.125	5.97225	-1.13597	5e-05	0.000365313	yes	1.03699	0.00135	0.00650634	yes
LOC103929715	XLOC_032152	3.20166	1.50731	1.11076	4.43984	1.99896	0.00375	0.0152943	yes	1.55854	0.00965	0.0332506	yes
LOC103929717	XLOC_032152	3.20166	1.50731	1.11076	4.43984	1.99896	0.00375	0.0152943	yes	1.55854	0.00965	0.0332506	yes
LOC103929740	XLOC_032206	3.08321	11.4882	4.15809	2.04237	-1.02567	0.00835	0.0295468	yes	-2.49184	5e-05	0.000365313	yes
LOC103929764	XLOC_032234	31.2409	40.2297	43.6636	93.5974	1.10004	5e-05	0.000365313	yes	1.21821	5e-05	0.000365313	yes
LOC103929802	XLOC_003318	40.5964	1.2219	84.8882	41.6563	-1.02703	5e-05	0.000365313	yes	5.09134	5e-05	0.000365313	yes
LOC103929833	XLOC_032273	4.92704	4.48377	3.17132	1.29345	-1.29386	0.0008	0.00416447	yes	-1.79349	5e-05	0.000365313	yes
LOC103929867	XLOC_032323	186.243	796.539	32.2658	114.162	1.82301	5e-05	0.000365313	yes	-2.80266	5e-05	0.000365313	yes
LOC103930018	XLOC_032477	1.3141	1.82418	10.9557	30.052	1.45578	5e-05	0.000365313	yes	4.04215	5e-05	0.000365313	yes
LOC103930064	XLOC_003213	119.704	182.795	22.4377	46.2665	1.04404	5e-05	0.000365313	yes	-1.98219	5e-05	0.000365313	yes
LOC103930094	XLOC_032526	2.84362	2.02312	11.516	5.00915	-1.201	5e-05	0.000365313	yes	1.30799	5e-05	0.000365313	yes
LOC103930171	XLOC_032587	29.1431	312.023	151.469	64.5076	-1.23149	5e-05	0.000365313	yes	-2.27411	5e-05	0.000365313	yes
LOC103930193	XLOC_003223	0.648982	1.21325	17.6964	49.4685	1.48305	5e-05	0.000365313	yes	5.34956	5e-05	0.000365313	yes
LOC103930211	XLOC_003224	3.79767	3.78159	7.32096	17.0604	1.22054	5e-05	0.000365313	yes	2.17358	5e-05	0.000365313	yes
LOC103930237	XLOC_032655	0.190817	0.150936	8.06456	1.0872	-2.89098	5e-05	0.000365313	yes	2.84861	0.0019	0.00867797	yes
LOC103930317	XLOC_032744	14.2176	55.2243	12.9073	3.49517	-1.88475	0.00165	0.00770596	yes	-3.98187	5e-05	0.000365313	yes
LOC103930324	XLOC_032759	0	0.98909	0	3.43206	inf	5e-05	0.000365313	yes	1.7949	0.00015	0.000981904	yes
LOC103930368	XLOC_032783	1.30659	2.92192	3.23309	1.08097	-1.58058	0.0001	0.00068503	yes	-1.43458	0.00145	0.00691129	yes
LOC103930406	XLOC_003353	129.753	30.1101	37.0368	93.3478	1.33366	5e-05	0.000365313	yes	1.63237	5e-05	0.000365313	yes
LOC103930413	XLOC_032835	0.381344	2.23709	0.732975	8.38313	3.51565	0.0001	0.00068503	yes	1.90586	0.0003	0.0017963	yes
LOC103930425	XLOC_032865	21.0988	14.6885	26.2326	58.2043	1.14977	0.0002	0.00126344	yes	1.98644	5e-05	0.000365313	yes
LOC103930449	XLOC_032864	15.1942	11.829	18.9952	40.2547	1.08352	5e-05	0.000365313	yes	1.76683	5e-05	0.000365313	yes
LOC103930568	XLOC_033022	754.696	3532.54	10.7087	24.3923	1.18765	0.0003	0.0017963	yes	-7.17814	5e-05	0.000365313	yes
LOC103930576	XLOC_033000	2.15825	3.98031	1.76995	0.750041	-1.23867	0.0071	0.0258886	yes	-2.40784	5e-05	0.000365313	yes
LOC103930592	XLOC_033041	0.138679	0	2.28677	1.06417	-1.10358	0.00165	0.00770596	yes	inf	5e-05	0.000365313	yes
LOC103930703	XLOC_033131	49.3584	9.53794	185.218	384.128	1.05236	5e-05	0.000365313	yes	5.33176	5e-05	0.000365313	yes
LOC103930751	XLOC_003371	65.7482	53.5832	55.7411	112.12	1.00823	5e-05	0.000365313	yes	1.06519	5e-05	0.000365313	yes
LOC103930772	XLOC_033222	1.58788	1.36747	1.0163	0.283383	-1.8425	0.00745	0.0269258	yes	-2.27068	0.0055	0.020994	yes
LOC103930845	XLOC_033274	0.705468	7.14513	0.98377	2.54214	1.36965	0.0006	0.00325735	yes	-1.49092	5e-05	0.000365313	yes
LOC103930865	XLOC_033303	35.6908	64.7293	74.0153	156.233	1.07781	5e-05	0.000365313	yes	1.27121	5e-05	0.000365313	yes
LOC103930880	XLOC_003260	15	4.1531	2.02619	0.79974	-1.34117	0.00425	0.016963	yes	-2.37659	0.0001	0.00068503	yes
LOC103930957	XLOC_033382	24.7242	262.182	22.4047	48.4204	1.11181	5e-05	0.000365313	yes	-2.43688	5e-05	0.000365313	yes
LOC103930989	XLOC_033412	93.3677	13.7332	144.818	47.7728	-1.59997	5e-05	0.000365313	yes	1.79853	5e-05	0.000365313	yes
LOC103930992	XLOC_033425	1.30749	0.295664	2.5933	1.27075	-1.02911	0.00275	0.0118267	yes	2.10364	0.00205	0.00925097	yes
LOC103930998	XLOC_033430	6.02763	2.05415	1.13692	0.228878	-2.31247	0.0126	0.0412976	yes	-3.16589	0.00755	0.0272148	yes
LOC103931004	XLOC_033433	2.20277	0.768245	3.9825	1.82278	-1.12753	0.0022	0.0098112	yes	1.2465	0.01535	0.0484101	yes
LOC103931021	XLOC_033447	1.45345	0.935965	2.01369	5.12579	1.34794	0.00015	0.000981904	yes	2.45325	5e-05	0.000365313	yes
LOC103931079	XLOC_033515	6.6105	1.3312	2.90339	6.24166	1.10419	0.00015	0.000981904	yes	2.22921	5e-05	0.000365313	yes
LOC103931111	XLOC_033559	2.56792	2.59344	6.16377	12.5568	1.02658	0.0002	0.00126344	yes	2.27553	5e-05	0.000365313	yes
LOC103931220	XLOC_033687	42.9816	41.5598	125.31	315.705	1.33307	5e-05	0.000365313	yes	2.92531	5e-05	0.000365313	yes
LOC103931225	XLOC_033667	0.406646	0.333196	0.314199	1.41198	2.16797	5e-05	0.000365313	yes	2.08328	5e-05	0.000365313	yes
LOC103931279	XLOC_033738	10.7635	12.3585	0.6615	1.83202	1.46962	0.00355	0.0146136	yes	-2.754	5e-05	0.000365313	yes
LOC103931319	XLOC_033771	22.2768	75.4905	45.9848	17.2304	-1.4162	5e-05	0.000365313	yes	-2.13134	5e-05	0.000365313	yes
LOC103931344	XLOC_033782	13.9766	2.652	17.3993	6.65651	-1.38619	5e-05	0.000365313	yes	1.32768	5e-05	0.000365313	yes
LOC103931350	XLOC_033782	13.9766	2.652	17.3993	6.65651	-1.38619	5e-05	0.000365313	yes	1.32768	5e-05	0.000365313	yes
LOC103931359	XLOC_033800	100.631	10.1589	121.786	55.687	-1.12894	5e-05	0.000365313	yes	2.45459	5e-05	0.000365313	yes
LOC103931361	XLOC_033801	17.6696	4.11675	2.82548	0.987226	-1.51704	0.0004	0.00230176	yes	-2.06005	0.00015	0.000981904	yes
LOC103931366	XLOC_033806	0.959228	0.681035	1.25995	3.78719	1.58777	0.0003	0.0017963	yes	2.47533	0.0003	0.0017963	yes
LOC103931367	XLOC_033807	0.889824	0.848287	1.06333	4.5655	2.10218	5e-05	0.000365313	yes	2.42815	5e-05	0.000365313	yes
LOC103931434	XLOC_003292	26.1059	117.573	102.025	251.277	1.30035	5e-05	0.000365313	yes	1.09572	5e-05	0.000365313	yes
LOC103931440	XLOC_033899	1.4459	0.179132	2.96555	1.38566	-1.09773	0.0114	0.0380939	yes	2.95148	0.0068	0.0249948	yes
LOC103931487	XLOC_033934	1.39782	0.543477	0.439419	2.91052	2.72761	5e-05	0.000365313	yes	2.42099	0.0001	0.00068503	yes
LOC103931496	XLOC_033952	208.448	10.9107	147.033	27.7661	-2.40475	5e-05	0.000365313	yes	1.34758	0.00055	0.00302394	yes
LOC103931499	XLOC_033952	208.448	10.9107	147.033	27.7661	-2.40475	5e-05	0.000365313	yes	1.34758	0.00055	0.00302394	yes
LOC103931560	XLOC_034028	5.18199	3.72285	2.08378	15.6776	2.91143	5e-05	0.000365313	yes	2.07423	5e-05	0.000365313	yes
LOC103931693	XLOC_034138	5.69428	48.7319	5.69392	1.27031	-2.16424	5e-05	0.000365313	yes	-5.26161	5e-05	0.000365313	yes
LOC103931738	XLOC_034203	37.1911	75.045	8.63204	26.6354	1.62557	5e-05	0.000365313	yes	-1.49441	5e-05	0.000365313	yes
LOC103931753	XLOC_003346	0.266074	6.47875	2.61386	18.3869	2.81442	5e-05	0.000365313	yes	1.50489	0.0013	0.00630055	yes
LOC103931772	XLOC_034229	35.9426	419.808	38.7397	93.4401	1.27023	5e-05	0.000365313	yes	-2.16762	5e-05	0.000365313	yes
LOC103931845	XLOC_034301	3.42364	3.15404	2.30224	0.885583	-1.37834	0.01295	0.0422272	yes	-1.8325	0.0056	0.0213036	yes
LOC103931879	XLOC_034344	1.13779	3.71735	1.0252	9.38208	3.194	5e-05	0.000365313	yes	1.33563	0.0009	0.00460421	yes
LOC103931882	XLOC_034344	1.13779	3.71735	1.0252	9.38208	3.194	5e-05	0.000365313	yes	1.33563	0.0009	0.00460421	yes
LOC103931888	XLOC_034326	148.592	198.1	51.0163	554.37	3.44182	5e-05	0.000365313	yes	1.48462	0.0002	0.00126344	yes
LOC103931929	XLOC_034389	96.414	320.719	12.4562	36.6311	1.5562	5e-05	0.000365313	yes	-3.13017	5e-05	0.000365313	yes
LOC103931986	XLOC_034438	1.11295	5.72008	0.11637	1.51285	3.70048	0.0031	0.0130605	yes	-1.91876	5e-05	0.000365313	yes
LOC103932078	XLOC_034533	0.604754	0.285301	1.94411	0.972001	-1.00008	0.0067	0.0246962	yes	1.76847	0.00255	0.0111013	yes
LOC103932145	XLOC_003513	27.375	124.171	11.9615	5.14678	-1.21665	5e-05	0.000365313	yes	-4.59251	5e-05	0.000365313	yes
LOC103932416	XLOC_034871	26.9918	1.9411	14.8065	6.17751	-1.26113	5e-05	0.000365313	yes	1.67015	5e-05	0.000365313	yes
LOC103932522	XLOC_034984	2.33599	2.33773	2.08884	5.73306	1.4566	0.0093	0.0322645	yes	1.29419	0.00445	0.017618	yes
LOC103932530	XLOC_034968	0.0474088	1.34789	0.68091	4.48591	2.71987	0.0006	0.00325735	yes	1.7347	0.00085	0.00438327	yes
LOC103932545	XLOC_035018	229.36	302.463	48.6484	115.623	1.24897	5e-05	0.000365313	yes	-1.38733	5e-05	0.000365313	yes
LOC103932595	XLOC_035040	1.80252	6.73754	4.16605	2.03079	-1.03664	0.0013	0.00630055	yes	-1.73018	5e-05	0.000365313	yes
LOC103932666	XLOC_035125	1.18212	0.224473	0.627171	3.75609	2.5823	5e-05	0.000365313	yes	4.06462	0.0002	0.00126344	yes
LOC103932675	XLOC_035131	6.20324	1.91315	1.86003	0.89579	-1.05409	0.01025	0.0349253	yes	-1.09472	0.0151	0.0477818	yes
LOC103932829	XLOC_003545	49.3851	5.86062	2.77037	0.957295	-1.53304	0.0067	0.0246962	yes	-2.61402	0.0003	0.0017963	yes
LOC103932906	XLOC_035368	2.85978	9.12795	0.637148	2.35254	1.88452	0.01465	0.0466138	yes	-1.95607	0.0004	0.00230176	yes
LOC103933044	XLOC_035483	27.4535	51.1188	4.2694	8.76879	1.03835	0.0003	0.0017963	yes	-2.5434	5e-05	0.000365313	yes
LOC103933066	XLOC_035502	0.0119598	0.243849	0	2.12519	inf	5e-05	0.000365313	yes	3.12353	0.0001	0.00068503	yes
LOC103933269	XLOC_035721	1.47241	0.503784	0.871533	5.17453	2.5698	5e-05	0.000365313	yes	3.36055	5e-05	0.000365313	yes
LOC103933301	XLOC_035763	8.5396	1.16936	2.1699	0.164409	-3.72227	0.0007	0.00371783	yes	-2.83035	0.0077	0.0276601	yes
LOC103933309	XLOC_035769	0	1.15215	0.268619	3.96629	3.88416	0.00345	0.014279	yes	1.78346	0.00275	0.0118267	yes
LOC103933367	XLOC_035811	422.277	315.952	5.79393	13.7497	1.24678	0.0005	0.00278616	yes	-4.52223	5e-05	0.000365313	yes
LOC103933446	XLOC_035889	39.1918	48.3409	16.3639	7.9439	-1.04259	5e-05	0.000365313	yes	-2.60533	5e-05	0.000365313	yes
LOC103933447	XLOC_035890	3.4994	3.47045	23.1452	11.163	-1.052	0.00095	0.0048242	yes	1.68552	0.00105	0.00525337	yes
LOC103933485	XLOC_035926	0.333958	65.6781	1.43001	3.31458	1.2128	0.00845	0.0298425	yes	-4.30852	5e-05	0.000365313	yes
LOC103933528	XLOC_035973	0.0669836	0	0.338739	1.31498	1.9568	0.00625	0.0233205	yes	inf	5e-05	0.000365313	yes
LOC103933582	XLOC_036024	20.8066	12.0738	2.6354	0.944779	-1.47998	0.0063	0.0234728	yes	-3.67577	5e-05	0.000365313	yes
LOC103933584	XLOC_036027	15.6859	1.28644	56.343	15.4825	-1.8636	5e-05	0.000365313	yes	3.58918	5e-05	0.000365313	yes
LOC103933668	XLOC_036116	21.2653	16.3489	20.68	7.75849	-1.41439	5e-05	0.000365313	yes	-1.07534	0.0002	0.00126344	yes
LOC103933697	XLOC_036139	10.5525	9.4176	15.0298	33.9913	1.17734	5e-05	0.000365313	yes	1.85174	5e-05	0.000365313	yes
LOC103933754	XLOC_036186	9.38345	4.98517	14.1283	29.1303	1.04394	5e-05	0.000365313	yes	2.5468	5e-05	0.000365313	yes
LOC103933968	XLOC_036420	4.18906	1.9079	1.85855	0.721197	-1.36571	0.0016	0.00750926	yes	-1.40352	0.0043	0.0171256	yes
LOC103933971	XLOC_036421	1.18437	0.549512	1.64932	6.79621	2.04286	0.0006	0.00325735	yes	3.62851	0.0001	0.00068503	yes
LOC103934043	XLOC_036499	62.7392	74.0318	11.2772	4.67683	-1.26981	0.0005	0.00278616	yes	-3.98454	5e-05	0.000365313	yes
LOC103934117	XLOC_036566	17.8071	22.5647	2.53967	5.90952	1.2184	0.0007	0.00371783	yes	-1.93295	5e-05	0.000365313	yes
LOC103934176	XLOC_036619	127.29	103.564	14.6621	2.1568	-2.76513	5e-05	0.000365313	yes	-5.58549	5e-05	0.000365313	yes
LOC103934273	XLOC_036743	3.97266	0.240103	5.95984	1.30241	-2.19409	5e-05	0.000365313	yes	2.43946	0.0106	0.0359002	yes
LOC103934339	XLOC_036794	1.37857	7.56592	6.06398	22.0137	1.86006	0.0003	0.0017963	yes	1.54081	5e-05	0.000365313	yes
LOC103934341	XLOC_036794	1.37857	7.56592	6.06398	22.0137	1.86006	0.0003	0.0017963	yes	1.54081	5e-05	0.000365313	yes
LOC103934357	XLOC_036827	0.914587	0.616105	0.520366	2.82519	2.44075	0.0012	0.00588485	yes	2.1971	0.00375	0.0152943	yes
LOC103934391	XLOC_036843	116.808	4342.36	5.89838	22.5659	1.93575	5e-05	0.000365313	yes	-7.58819	5e-05	0.000365313	yes
LOC103934398	XLOC_036851	88.6076	267.862	27.3348	73.4379	1.42579	5e-05	0.000365313	yes	-1.86689	5e-05	0.000365313	yes
LOC103934513	XLOC_036969	2.53577	2.54388	2.61636	7.15989	1.45237	5e-05	0.000365313	yes	1.49291	0.00035	0.00205103	yes
LOC103934523	XLOC_036983	1.68882	1.2831	0.607985	2.99502	2.30046	0.0002	0.00126344	yes	1.22293	0.01215	0.0401031	yes
LOC103934614	XLOC_037070	48.9905	10.0936	1.14259	3.64565	1.67388	0.00785	0.028101	yes	-1.46919	0.00055	0.00302394	yes
LOC103934618	XLOC_037090	11.9362	6.03212	6.03741	14.8754	1.30093	5e-05	0.000365313	yes	1.30219	5e-05	0.000365313	yes
LOC103934676	XLOC_037138	11.841	23.4959	49.0715	116.122	1.24268	5e-05	0.000365313	yes	2.30516	5e-05	0.000365313	yes
LOC103934831	XLOC_037312	80.8885	194.826	4.21887	10.3336	1.29241	5e-05	0.000365313	yes	-4.23677	5e-05	0.000365313	yes
LOC103934926	XLOC_037378	4.03288	1.42179	11.972	29.8822	1.31962	5e-05	0.000365313	yes	4.3935	5e-05	0.000365313	yes
LOC103935005	XLOC_037472	5.30207	14.275	3.97934	0.921072	-2.11114	0.00895	0.0312657	yes	-3.95403	0.0013	0.00630055	yes
LOC103935022	XLOC_037486	69.4551	2.32756	48.2505	19.5978	-1.29986	5e-05	0.000365313	yes	3.0738	5e-05	0.000365313	yes
LOC103935023	XLOC_037486	69.4551	2.32756	48.2505	19.5978	-1.29986	5e-05	0.000365313	yes	3.0738	5e-05	0.000365313	yes
LOC103935053	XLOC_037523	5.7518	4.66443	3.15225	9.58372	1.60421	5e-05	0.000365313	yes	1.03888	0.0015	0.00711035	yes
LOC103935213	XLOC_037686	9.1719	2.43709	6.51411	0.946971	-2.78218	5e-05	0.000365313	yes	-1.36377	0.01085	0.0365873	yes
LOC103935277	XLOC_037731	0	18.2283	0	2.63755	inf	0.0009	0.00460421	yes	-2.78891	0.0137	0.0441832	yes
LOC103935318	XLOC_037782	24.0759	10.5731	7.66103	3.31825	-1.20712	0.0016	0.00750926	yes	-1.67191	0.0001	0.00068503	yes
LOC103935328	XLOC_037798	8.57124	4.29173	6.89503	15.7807	1.19454	0.00015	0.000981904	yes	1.87853	5e-05	0.000365313	yes
LOC103935340	XLOC_037788	14.8865	2.11891	2.132	0.536018	-1.99185	0.0001	0.00068503	yes	-1.98297	0.00015	0.000981904	yes
LOC103935363	XLOC_037836	7.73298	16.2857	16.0479	6.6466	-1.2717	5e-05	0.000365313	yes	-1.29292	5e-05	0.000365313	yes
LOC103935442	XLOC_037898	1.53292	13.4703	0.640753	2.37588	1.89062	5e-05	0.000365313	yes	-2.50325	5e-05	0.000365313	yes
LOC103935445	XLOC_037906	3.89361	0.959723	5.67641	2.07923	-1.44893	5e-05	0.000365313	yes	1.11536	0.0021	0.00943531	yes
LOC103935499	XLOC_037966	12.9069	15.0066	3.96432	1.93585	-1.03411	0.0115	0.0383535	yes	-2.95455	5e-05	0.000365313	yes
LOC103935532	XLOC_038004	4.05917	11.7166	1.49756	0.228877	-2.70997	0.01155	0.0384887	yes	-5.67783	0.0127	0.0415616	yes
LOC103935633	XLOC_038095	6.15726	7.49665	3.90607	1.53712	-1.34549	0.006	0.022548	yes	-2.28602	0.0001	0.00068503	yes
LOC103935635	XLOC_038095	6.15726	7.49665	3.90607	1.53712	-1.34549	0.006	0.022548	yes	-2.28602	0.0001	0.00068503	yes
LOC103935661	XLOC_003757	0.979224	0.612599	3.24443	1.50641	-1.10685	0.0008	0.00416447	yes	1.2981	0.00365	0.0149512	yes
LOC103935670	XLOC_000551	102.425	131.423	16.2378	36.1252	1.15365	5e-05	0.000365313	yes	-1.86314	5e-05	0.000365313	yes
LOC103935680	XLOC_003759	0	0	0	3.54861	inf	0.00615	0.0230108	yes	inf	0.00665	0.024544	yes
LOC103935724	XLOC_038179	0.579535	0	0.416188	1.95224	2.22983	0.008	0.0285405	yes	inf	5e-05	0.000365313	yes
LOC103935755	XLOC_038215	5.74018	1.43829	1.65481	3.82021	1.20698	0.00445	0.017618	yes	1.40929	0.00345	0.014279	yes
LOC103935787	XLOC_038240	212.118	10.0405	144.709	63.5021	-1.18827	5e-05	0.000365313	yes	2.66098	5e-05	0.000365313	yes
LOC103935788	XLOC_038240	212.118	10.0405	144.709	63.5021	-1.18827	5e-05	0.000365313	yes	2.66098	5e-05	0.000365313	yes
LOC103935875	XLOC_038335	23.4525	930.221	525.69	3907.93	2.89412	5e-05	0.000365313	yes	2.07076	5e-05	0.000365313	yes
LOC103935876	XLOC_038335	23.4525	930.221	525.69	3907.93	2.89412	5e-05	0.000365313	yes	2.07076	5e-05	0.000365313	yes
LOC103935883	XLOC_038335	23.4525	930.221	525.69	3907.93	2.89412	5e-05	0.000365313	yes	2.07076	5e-05	0.000365313	yes
LOC103935947	XLOC_038417	7.27332	0.860578	1.47423	7.51587	2.34998	0.01465	0.0466138	yes	3.12656	5e-05	0.000365313	yes
LOC103935948	XLOC_038410	85.4948	47.0365	28.2234	13.8216	-1.02997	0.0001	0.00068503	yes	-1.76686	5e-05	0.000365313	yes
LOC103935957	XLOC_038417	7.27332	0.860578	1.47423	7.51587	2.34998	0.01465	0.0466138	yes	3.12656	5e-05	0.000365313	yes
LOC103935962	XLOC_038434	2.87831	0	0.357292	1.61248	2.1741	0.01065	0.0360348	yes	inf	5e-05	0.000365313	yes
LOC103935994	XLOC_038463	29.0716	46.4063	49.8871	126.037	1.33711	5e-05	0.000365313	yes	1.44145	5e-05	0.000365313	yes
LOC103936211	XLOC_038654	8.18836	5.1251	0.177772	1.59273	3.1634	0.0019	0.00867797	yes	-1.68608	0.0021	0.00943531	yes
LOC103936212	XLOC_038654	8.18836	5.1251	0.177772	1.59273	3.1634	0.0019	0.00867797	yes	-1.68608	0.0021	0.00943531	yes
LOC103936292	XLOC_038758	4.11844	6.62766	0.348781	0.982471	1.4941	0.00285	0.0121805	yes	-2.75401	5e-05	0.000365313	yes
LOC103936306	XLOC_000558	184	62.8552	36.3888	17.7454	-1.03605	0.0001	0.00068503	yes	-1.82459	5e-05	0.000365313	yes
LOC103936387	XLOC_038852	5.80315	0.316038	2.92969	0.972545	-1.59091	0.00015	0.000981904	yes	1.62167	0.0049	0.0190794	yes
LOC103936421	XLOC_038896	5.22021	0	0	24.6983	inf	0.0083	0.0294059	yes	inf	0.00665	0.024544	yes
LOC103936513	XLOC_003805	4.84949	6.48913	6.8112	16.93	1.3136	5e-05	0.000365313	yes	1.38349	5e-05	0.000365313	yes
LOC103936598	XLOC_039061	5.0383	4.97063	0.998854	2.00147	1.00272	0.0096	0.0331046	yes	-1.31237	0.0002	0.00126344	yes
LOC103936684	XLOC_039148	597.424	317.007	416.177	155.585	-1.41949	5e-05	0.000365313	yes	-1.02681	0.0002	0.00126344	yes
LOC103936697	XLOC_039157	26.789	17.9109	15.1629	5.46339	-1.47268	0.0001	0.00068503	yes	-1.71297	0.00015	0.000981904	yes
LOC103936702	XLOC_039176	214.365	212.397	102.937	48.1323	-1.09668	0.00135	0.00650634	yes	-2.14169	5e-05	0.000365313	yes
LOC103936737	XLOC_039183	3.65356	1.89393	2.83693	0.332227	-3.09409	5e-05	0.000365313	yes	-2.51114	0.00265	0.0114641	yes
LOC103936788	XLOC_039264	23.4006	11.2007	40.773	86.3677	1.08288	5e-05	0.000365313	yes	2.94691	5e-05	0.000365313	yes
LOC103936791	XLOC_039264	23.4006	11.2007	40.773	86.3677	1.08288	5e-05	0.000365313	yes	2.94691	5e-05	0.000365313	yes
LOC103936915	XLOC_039376	24.2223	84.5366	0.670898	4.12411	2.61992	5e-05	0.000365313	yes	-4.35742	5e-05	0.000365313	yes
LOC103936971	XLOC_039428	18.8752	55.9728	2.33056	4.76406	1.03152	0.0122	0.04024	yes	-3.55446	5e-05	0.000365313	yes
LOC103936996	XLOC_003935	0.819341	0.20501	1.88892	9.94267	2.39607	5e-05	0.000365313	yes	5.59987	0.002	0.0090615	yes
LOC103937070	XLOC_039525	2.28868	0.220463	5.57048	2.12284	-1.3918	5e-05	0.000365313	yes	3.26739	0.0001	0.00068503	yes
LOC103937151	XLOC_039596	17.4793	24.2269	12.4939	4.80835	-1.37761	5e-05	0.000365313	yes	-2.333	5e-05	0.000365313	yes
LOC103937161	XLOC_039605	0.72842	6.19854	0.60339	1.66343	1.463	0.00095	0.0048242	yes	-1.89776	5e-05	0.000365313	yes
LOC103937247	XLOC_039685	0.318147	2.08439	6.8783	18.545	1.4309	5e-05	0.000365313	yes	3.15333	5e-05	0.000365313	yes
LOC103937297	XLOC_039740	353.853	9104.87	21.4302	53.1014	1.30911	5e-05	0.000365313	yes	-7.42174	5e-05	0.000365313	yes
LOC103937298	XLOC_039743	0.978155	1.20961	1.65582	4.48792	1.4385	0.0001	0.00068503	yes	1.89151	0.00015	0.000981904	yes
LOC103937307	XLOC_039743	0.978155	1.20961	1.65582	4.48792	1.4385	0.0001	0.00068503	yes	1.89151	0.00015	0.000981904	yes
LOC103937347	XLOC_039790	2.25074	1.47323	1.88257	0.594181	-1.66373	5e-05	0.000365313	yes	-1.31	0.002	0.0090615	yes
LOC103937564	XLOC_040008	3.33263	1.68177	2.97044	6.01888	1.01882	0.0002	0.00126344	yes	1.83951	5e-05	0.000365313	yes
LOC103937708	XLOC_040154	44.3603	10.5435	1.15832	2.72424	1.23382	0.0075	0.0270721	yes	-1.95242	5e-05	0.000365313	yes
LOC103937779	XLOC_003968	29.6777	36.503	34.1858	76.9933	1.17133	5e-05	0.000365313	yes	1.07672	5e-05	0.000365313	yes
LOC103937794	XLOC_040245	46.6523	83.8338	14.1821	3.60498	-1.97601	5e-05	0.000365313	yes	-4.53947	5e-05	0.000365313	yes
LOC103937989	XLOC_004106	27.6974	21.3367	2.74565	6.90471	1.33043	5e-05	0.000365313	yes	-1.62769	5e-05	0.000365313	yes
LOC103938021	XLOC_040472	0.116106	0.183215	0.680645	1.73249	1.34787	0.00555	0.0211498	yes	3.24124	0.0035	0.0144455	yes
LOC103938089	XLOC_040531	4.45943	18.9777	7.79611	51.0853	2.71208	0.0102	0.0347877	yes	1.4286	0.0124	0.0407717	yes
LOC103938143	XLOC_040577	1.05838	4.69533	0.262493	1.68614	2.68337	0.0073	0.02648	yes	-1.47751	0.0021	0.00943531	yes
LOC103938148	XLOC_003991	9.59553	8.0531	7.34486	29.1797	1.99016	5e-05	0.000365313	yes	1.85735	5e-05	0.000365313	yes
LOC103938164	XLOC_040611	0.536045	14.3811	1.9866	0.642211	-1.62918	0.00065	0.00348956	yes	-4.48498	5e-05	0.000365313	yes
LOC103938204	XLOC_040639	0.681876	1.27313	2.58823	0.218085	-3.569	0.00085	0.00438327	yes	-2.54542	0.0083	0.0294059	yes
LOC103938294	XLOC_040741	4.03737	2.49491	2.14369	5.88655	1.45733	5e-05	0.000365313	yes	1.23843	0.0025	0.0109213	yes
LOC103938334	XLOC_040776	21.8182	85.6619	4.48529	9.14998	1.02857	0.00015	0.000981904	yes	-3.22681	5e-05	0.000365313	yes
LOC103938441	XLOC_040879	1.75095	0.951447	1.29668	0.147713	-3.13396	5e-05	0.000365313	yes	-2.68733	0.00065	0.00348956	yes
LOC103938457	XLOC_040904	64.8141	75.3455	40.3459	14.8027	-1.44657	5e-05	0.000365313	yes	-2.34766	5e-05	0.000365313	yes
LOC103938467	XLOC_040914	2.32765	0.502488	0.394759	1.66417	2.07576	0.00035	0.00205103	yes	1.72765	0.00185	0.00848608	yes
LOC103938518	XLOC_040966	454.55	234.568	279.844	102.544	-1.44837	5e-05	0.000365313	yes	-1.19376	5e-05	0.000365313	yes
LOC103938543	XLOC_040989	5.52367	1.08389	12.5572	4.56602	-1.45951	5e-05	0.000365313	yes	2.07472	0.0072	0.0261868	yes
LOC103938574	XLOC_004133	91.1085	2.53939	65.2239	31.1493	-1.0662	5e-05	0.000365313	yes	3.61664	5e-05	0.000365313	yes
LOC103938582	XLOC_041028	9.62442	35.2675	4.94163	11.6625	1.23882	5e-05	0.000365313	yes	-1.59646	5e-05	0.000365313	yes
LOC103938628	XLOC_004019	4.60909	5.93842	19.8744	45.0286	1.17993	5e-05	0.000365313	yes	2.92269	5e-05	0.000365313	yes
LOC103938744	XLOC_041200	5.68085	48.6258	1.84666	4.64971	1.33222	0.0007	0.00371783	yes	-3.38651	5e-05	0.000365313	yes
LOC103938845	XLOC_041306	14.3804	16.7717	9.75194	4.6122	-1.08023	0.0105	0.0356167	yes	-1.8625	0.00015	0.000981904	yes
LOC103938867	XLOC_041318	4.98336	30.4377	6.02215	14.0245	1.2196	5e-05	0.000365313	yes	-1.11792	5e-05	0.000365313	yes
LOC103938975	XLOC_041437	162.282	9.76408	194.463	65.8451	-1.56235	5e-05	0.000365313	yes	2.75352	5e-05	0.000365313	yes
LOC103938976	XLOC_041437	162.282	9.76408	194.463	65.8451	-1.56235	5e-05	0.000365313	yes	2.75352	5e-05	0.000365313	yes
LOC103938977	XLOC_041437	162.282	9.76408	194.463	65.8451	-1.56235	5e-05	0.000365313	yes	2.75352	5e-05	0.000365313	yes
LOC103939049	XLOC_041492	1439.26	322.979	586.82	90.2186	-2.70142	5e-05	0.000365313	yes	-1.83994	5e-05	0.000365313	yes
LOC103939076	XLOC_041524	21.5779	11.4403	13.1023	33.8287	1.36843	5e-05	0.000365313	yes	1.56412	5e-05	0.000365313	yes
LOC103939425	XLOC_041880	0.642706	3.9587	4.37927	28.9584	2.72522	5e-05	0.000365313	yes	2.87088	5e-05	0.000365313	yes
LOC103939434	XLOC_041893	3.80194	0.840934	1.23906	4.05361	1.70996	5e-05	0.000365313	yes	2.26914	5e-05	0.000365313	yes
LOC103939491	XLOC_041966	2.46773	0.557624	4.5322	2.1175	-1.09785	0.0013	0.00630055	yes	1.925	0.0015	0.00711035	yes
LOC103939538	XLOC_042008	0	3.18211	1.34244	8.57082	2.67457	5e-05	0.000365313	yes	1.42945	0.00175	0.00809652	yes
LOC103939598	XLOC_042060	23.3674	4.10817	43.592	15.1195	-1.52766	0.00025	0.00153382	yes	1.87984	0.0114	0.0380939	yes
LOC103939710	XLOC_042180	44.8904	19.827	8.55191	2.94133	-1.53978	5e-05	0.000365313	yes	-2.75293	5e-05	0.000365313	yes
LOC103939718	XLOC_004022	7.0317	5.58668	2.3868	0.261263	-3.1915	0.0016	0.00750926	yes	-4.41841	0.00165	0.00770596	yes
LOC103939722	XLOC_042190	3.33558	1.27721	1.00413	0.317801	-1.65975	0.0047	0.0184291	yes	-2.0068	0.0035	0.0144455	yes
LOC103939836	XLOC_042300	0.583908	16.4376	1.13686	4.03988	1.82926	0.0019	0.00867797	yes	-2.02462	5e-05	0.000365313	yes
LOC103939991	XLOC_042467	1.14264	3.7322	2.2275	0.458905	-2.27915	0.00015	0.000981904	yes	-3.02376	0.00025	0.00153382	yes
LOC103940141	XLOC_042625	2.67903	1.30953	1.91464	7.93648	2.05142	5e-05	0.000365313	yes	2.59945	5e-05	0.000365313	yes
LOC103940192	XLOC_004219	0.952873	0.298238	46.1842	7.26742	-2.66788	5e-05	0.000365313	yes	4.60691	5e-05	0.000365313	yes
LOC103940225	XLOC_042704	7.87889	14.7006	19.657	4.55439	-2.10971	5e-05	0.000365313	yes	-1.69055	5e-05	0.000365313	yes
LOC103940258	XLOC_042744	0.811418	0.40368	3.91079	1.73052	-1.17625	0.00105	0.00525337	yes	2.09992	0.0011	0.00546696	yes
LOC103940303	XLOC_042791	38.8429	44.3426	33.735	239.565	2.8281	5e-05	0.000365313	yes	2.43365	5e-05	0.000365313	yes
LOC103940325	XLOC_042817	401.212	123.073	7.83298	28.4115	1.85884	0.0046	0.0181003	yes	-2.11497	5e-05	0.000365313	yes
LOC103940330	XLOC_042817	401.212	123.073	7.83298	28.4115	1.85884	0.0046	0.0181003	yes	-2.11497	5e-05	0.000365313	yes
LOC103940331	XLOC_042817	401.212	123.073	7.83298	28.4115	1.85884	0.0046	0.0181003	yes	-2.11497	5e-05	0.000365313	yes
LOC103940365	XLOC_042849	8.2765	5.76594	3.36356	1.16342	-1.53161	0.0001	0.00068503	yes	-2.30918	5e-05	0.000365313	yes
LOC103940371	XLOC_042859	232.114	2618.97	155.785	439.853	1.49747	5e-05	0.000365313	yes	-2.57391	5e-05	0.000365313	yes
LOC103940471	XLOC_004304	15.2147	2.21146	26.7428	7.61664	-1.81193	0.00195	0.00887155	yes	1.78415	0.01195	0.0395568	yes
LOC103940512	XLOC_043005	14.1767	5.9959	15.4697	31.017	1.00361	0.00035	0.00205103	yes	2.37101	5e-05	0.000365313	yes
LOC103940524	XLOC_004308	97.9168	4.43367	47.682	23.7306	-1.0067	0.00015	0.000981904	yes	2.42018	5e-05	0.000365313	yes
LOC103940533	XLOC_043028	1.00305	0.542007	6.06515	21.814	1.84664	5e-05	0.000365313	yes	5.3308	5e-05	0.000365313	yes
LOC103940575	XLOC_043069	99.0339	89.4619	24.6268	11.7281	-1.07026	5e-05	0.000365313	yes	-2.93131	5e-05	0.000365313	yes
LOC103940594	XLOC_043098	3.24227	1.48396	3.71806	7.52219	1.0166	0.004	0.0161415	yes	2.3417	0.0001	0.00068503	yes
LOC103940655	XLOC_004244	155.031	3.66284	41.602	18.6588	-1.1568	5e-05	0.000365313	yes	2.34882	5e-05	0.000365313	yes
LOC103940662	XLOC_043164	8.2845	15.6137	11.8709	5.24881	-1.17737	0.01035	0.0352018	yes	-1.57275	0.0031	0.0130605	yes
LOC103940701	XLOC_043211	24.2354	19.0306	18.5923	4.52354	-2.03918	5e-05	0.000365313	yes	-2.07279	5e-05	0.000365313	yes
LOC103940710	XLOC_043211	24.2354	19.0306	18.5923	4.52354	-2.03918	5e-05	0.000365313	yes	-2.07279	5e-05	0.000365313	yes
LOC103940727	XLOC_043230	59.7519	84.2907	81.8869	33.8345	-1.27514	5e-05	0.000365313	yes	-1.31688	5e-05	0.000365313	yes
LOC103940789	XLOC_043293	2.62178	1.44626	3.78802	7.6899	1.02152	0.00095	0.0048242	yes	2.41064	5e-05	0.000365313	yes
LOC103940881	XLOC_043394	0.553699	0.880946	0.612877	2.91194	2.24831	0.0005	0.00278616	yes	1.72485	0.0006	0.00325735	yes
LOC103940938	XLOC_043459	87.7169	46.7794	49.5573	21.8465	-1.1817	5e-05	0.000365313	yes	-1.09847	0.00015	0.000981904	yes
LOC103940965	XLOC_043488	3.43038	388.948	60.0782	961.413	4.00024	5e-05	0.000365313	yes	1.30558	5e-05	0.000365313	yes
LOC103941022	XLOC_043548	27.1541	8.61996	205.169	89.2626	-1.20069	5e-05	0.000365313	yes	3.3723	5e-05	0.000365313	yes
LOC103941025	XLOC_043546	0.670346	4.03567	3.589	1.62695	-1.14141	0.00855	0.0301272	yes	-1.31064	0.0075	0.0270721	yes
LOC103941106	XLOC_043627	18.7531	11.2997	8.43339	36.4812	2.11297	5e-05	0.000365313	yes	1.69087	5e-05	0.000365313	yes
LOC103941273	XLOC_043788	428	262.158	22.9744	94.8137	2.04507	5e-05	0.000365313	yes	-1.46727	5e-05	0.000365313	yes
LOC103941310	XLOC_043830	1.26732	10.4808	0.86945	1.9432	1.16026	0.00765	0.0275119	yes	-2.43125	5e-05	0.000365313	yes
LOC103941384	XLOC_043907	12.9089	1.36476	10.1225	3.29843	-1.61771	5e-05	0.000365313	yes	1.27313	0.0002	0.00126344	yes
LOC103941386	XLOC_043908	0.224904	0	0	6.39217	inf	5e-05	0.000365313	yes	inf	5e-05	0.000365313	yes
LOC103941422	XLOC_043944	2.5374	1.2857	1.14763	7.8171	2.76798	5e-05	0.000365313	yes	2.60408	5e-05	0.000365313	yes
LOC103941457	XLOC_004304	15.2147	2.21146	26.7428	7.61664	-1.81193	0.00195	0.00887155	yes	1.78415	0.01195	0.0395568	yes
LOC103941526	XLOC_044047	0.39395	1.15175	0.384695	3.40617	3.14636	5e-05	0.000365313	yes	1.56432	0.0004	0.00230176	yes
LOC103941573	XLOC_004251	11.0578	24.7139	3.49984	11.4036	1.70414	0.0004	0.00230176	yes	-1.11583	0.00325	0.0135794	yes
LOC103941625	XLOC_044161	13.7465	20.1345	23.5524	7.13707	-1.72247	5e-05	0.000365313	yes	-1.49627	5e-05	0.000365313	yes
LOC103941676	XLOC_044213	34.7265	60.871	7.72162	21.8832	1.50285	5e-05	0.000365313	yes	-1.47593	5e-05	0.000365313	yes
LOC103941799	XLOC_044322	5.26941	0.928869	10.1604	2.91949	-1.79917	5e-05	0.000365313	yes	1.65217	0.0048	0.0187564	yes
LOC103941851	XLOC_044375	18.9926	3.69856	18.8618	8.60231	-1.13267	5e-05	0.000365313	yes	1.21776	5e-05	0.000365313	yes
LOC103941900	XLOC_044429	133.776	0.518518	22.5304	7.59718	-1.56834	5e-05	0.000365313	yes	3.873	0.00045	0.00254536	yes
LOC103941929	XLOC_044452	19.8764	8.90106	2.31509	0.415651	-2.47762	0.00765	0.0275119	yes	-4.42053	0.00245	0.0107363	yes
LOC103941946	XLOC_044475	2.40614	2.62814	1.29665	0.202749	-2.67702	0.0014	0.00670936	yes	-3.69627	0.00105	0.00525337	yes
LOC103941969	XLOC_044497	0.142083	0	0.28138	1.64719	2.54941	0.0072	0.0261868	yes	inf	5e-05	0.000365313	yes
LOC103942188	XLOC_044731	6.34904	1.49654	31.3218	5.63021	-2.47591	5e-05	0.000365313	yes	1.91156	5e-05	0.000365313	yes
LOC103942215	XLOC_044756	107.891	862.668	0.495225	4.64296	3.22889	0.0016	0.00750926	yes	-7.53762	5e-05	0.000365313	yes
LOC103942245	XLOC_044779	110.696	118.018	39.2697	13.6122	-1.52852	5e-05	0.000365313	yes	-3.11604	5e-05	0.000365313	yes
LOC103942354	XLOC_044899	0.348969	4.22376	4.36503	17.2456	1.98217	5e-05	0.000365313	yes	2.02963	5e-05	0.000365313	yes
LOC103942362	XLOC_044910	35.2086	62.2277	39.4659	7.12324	-2.47	5e-05	0.000365313	yes	-3.12695	5e-05	0.000365313	yes
LOC103942363	XLOC_044910	35.2086	62.2277	39.4659	7.12324	-2.47	5e-05	0.000365313	yes	-3.12695	5e-05	0.000365313	yes
LOC103942366	XLOC_044911	6.3408	16.0077	5.57785	0.759289	-2.87699	0.00085	0.00438327	yes	-4.39797	0.00025	0.00153382	yes
LOC103942386	XLOC_044932	0.905741	0	15.9704	2.69216	-2.56856	0.00785	0.028101	yes	inf	5e-05	0.000365313	yes
LOC103942498	XLOC_045048	1.23175	27.2794	2.02262	8.10249	2.00214	0.00205	0.00925097	yes	-1.75137	0.002	0.0090615	yes
LOC103942501	XLOC_045048	1.23175	27.2794	2.02262	8.10249	2.00214	0.00205	0.00925097	yes	-1.75137	0.002	0.0090615	yes
LOC103942636	XLOC_000268	8.87676	1.2124	15.7447	7.8022	-1.01292	0.0001	0.00068503	yes	2.68602	5e-05	0.000365313	yes
LOC103942675	XLOC_045212	8.65898	4.23935	29.485	9.64604	-1.61197	5e-05	0.000365313	yes	1.18609	5e-05	0.000365313	yes
LOC103942744	XLOC_045282	6.43083	16.2319	0.53259	5.53963	3.37869	0.00235	0.0103708	yes	-1.55097	0.0004	0.00230176	yes
LOC103942746	XLOC_045283	15.1062	128.736	7.45945	33.509	2.16741	5e-05	0.000365313	yes	-1.94179	5e-05	0.000365313	yes
LOC103942879	XLOC_045430	5.62259	13.0953	1.44252	0.274744	-2.39243	0.0111	0.0372695	yes	-5.57482	0.0062	0.0231612	yes
LOC103942959	XLOC_004555	0.972647	0.366606	3.30331	1.22677	-1.42905	5e-05	0.000365313	yes	1.74256	0.0021	0.00943531	yes
LOC103943013	XLOC_004688	3.23715	2.11549	1.6553	0.56272	-1.5566	0.0021	0.00943531	yes	-1.9105	0.0009	0.00460421	yes
LOC103943054	XLOC_004590	28.4885	69.0949	35.584	11.7336	-1.60058	5e-05	0.000365313	yes	-2.55794	5e-05	0.000365313	yes
LOC103943055	XLOC_004590	28.4885	69.0949	35.584	11.7336	-1.60058	5e-05	0.000365313	yes	-2.55794	5e-05	0.000365313	yes
LOC103943107	XLOC_000609	16.2651	25.7532	46.0258	95.0707	1.04656	5e-05	0.000365313	yes	1.88425	5e-05	0.000365313	yes
LOC103943182	XLOC_004651	4.24115	43.4383	4.72337	13.3732	1.50145	5e-05	0.000365313	yes	-1.69963	5e-05	0.000365313	yes
LOC103943197	XLOC_004656	56.5766	4.05075	25.9355	9.01238	-1.52495	5e-05	0.000365313	yes	1.15372	0.00025	0.00153382	yes
LOC103943323	XLOC_000291	60.3647	47.3655	35.1178	8.10912	-2.11458	5e-05	0.000365313	yes	-2.54622	5e-05	0.000365313	yes
LOC103943332	XLOC_000293	7.41138	1.45661	15.7443	6.46687	-1.28369	5e-05	0.000365313	yes	2.15045	5e-05	0.000365313	yes
LOC103943334	XLOC_004960	6.05666	2.02426	28.7235	13.1989	-1.12182	0.003	0.0127036	yes	2.70496	5e-05	0.000365313	yes
LOC103943336	XLOC_004960	6.05666	2.02426	28.7235	13.1989	-1.12182	0.003	0.0127036	yes	2.70496	5e-05	0.000365313	yes
LOC103943337	XLOC_004960	6.05666	2.02426	28.7235	13.1989	-1.12182	0.003	0.0127036	yes	2.70496	5e-05	0.000365313	yes
LOC103943345	XLOC_004837	29.0493	22.0132	0.690322	1.70717	1.30627	0.0059	0.0222453	yes	-3.68869	5e-05	0.000365313	yes
LOC103943352	XLOC_004840	1652.84	1502.64	844.459	334.006	-1.33815	5e-05	0.000365313	yes	-2.16955	5e-05	0.000365313	yes
LOC103943363	XLOC_004974	14.5102	24.6277	1.31904	4.30079	1.70511	0.00755	0.0272148	yes	-2.51761	5e-05	0.000365313	yes
LOC103943379	XLOC_004856	38.2782	27.1324	9.40488	4.49574	-1.06485	5e-05	0.000365313	yes	-2.59339	5e-05	0.000365313	yes
LOC103943381	XLOC_000628	110.519	25.704	35.186	11.6469	-1.59505	5e-05	0.000365313	yes	-1.14205	5e-05	0.000365313	yes
LOC103943390	XLOC_004989	6.22168	6.90807	0.192122	1.00824	2.39174	0.01065	0.0360348	yes	-2.77645	5e-05	0.000365313	yes
LOC103943405	XLOC_004875	15.6068	2.00336	5.10806	0.860019	-2.57034	5e-05	0.000365313	yes	-1.21998	0.01345	0.0435338	yes
LOC103943446	XLOC_000298	4.42572	0.730449	0.675463	2.8464	2.07519	0.00305	0.0128809	yes	1.96228	0.00685	0.0251451	yes
LOC103943505	XLOC_004960	6.05666	2.02426	28.7235	13.1989	-1.12182	0.003	0.0127036	yes	2.70496	5e-05	0.000365313	yes
LOC103943568	XLOC_005055	14.4179	14.5823	17.4138	38.7772	1.15498	5e-05	0.000365313	yes	1.41099	5e-05	0.000365313	yes
LOC103943570	XLOC_005054	2.54159	1.66721	9.01493	4.06622	-1.14863	5e-05	0.000365313	yes	1.28625	0.00035	0.00205103	yes
LOC103943574	XLOC_005143	7.87477	24.4011	40.2375	161.633	2.00611	5e-05	0.000365313	yes	2.7277	5e-05	0.000365313	yes
LOC103943592	XLOC_005153	2.20035	28.9608	2.00415	8.73803	2.12431	5e-05	0.000365313	yes	-1.72872	5e-05	0.000365313	yes
LOC103943649	XLOC_005103	125.467	86.3174	224.645	454.571	1.01686	5e-05	0.000365313	yes	2.39678	5e-05	0.000365313	yes
LOC103943675	XLOC_005201	1.63135	0.954999	0.969932	7.21387	2.89482	5e-05	0.000365313	yes	2.9172	0.0001	0.00068503	yes
LOC103943771	XLOC_005302	101.743	0.907299	51.8912	24.5566	-1.07938	5e-05	0.000365313	yes	4.75839	5e-05	0.000365313	yes
LOC103943857	XLOC_005347	4.68263	0.568912	6.37504	3.16515	-1.01016	0.00155	0.00730848	yes	2.47599	0.00115	0.00567759	yes
LOC103943894	XLOC_005366	22.3601	2.9231	22.7834	50.4781	1.14767	5e-05	0.000365313	yes	4.11009	5e-05	0.000365313	yes
LOC103943910	XLOC_005376	6.13388	10.2125	22.9166	2.93158	-2.96664	5e-05	0.000365313	yes	-1.80059	5e-05	0.000365313	yes
LOC103943933	XLOC_005387	21.1801	6.58832	5.35151	2.30387	-1.21588	0.00835	0.0295468	yes	-1.51585	0.0045	0.017777	yes
LOC103943978	XLOC_005407	66.93	102.35	9.4632	20.695	1.12889	5e-05	0.000365313	yes	-2.30616	5e-05	0.000365313	yes
LOC103944005	XLOC_005417	8.52506	4.75126	9.29061	1.9391	-2.26038	5e-05	0.000365313	yes	-1.29292	0.00055	0.00302394	yes
LOC103944081	XLOC_005655	2.50425	0.47343	3.0695	1.45585	-1.07614	0.0013	0.00630055	yes	1.62064	0.00335	0.0139313	yes
LOC103944084	XLOC_005656	0.130363	0	1.19261	3.57589	1.58418	5e-05	0.000365313	yes	inf	5e-05	0.000365313	yes
LOC103944087	XLOC_005659	5.5851	1.95902	12.7379	5.84736	-1.12327	5e-05	0.000365313	yes	1.57765	5e-05	0.000365313	yes
LOC103944092	XLOC_005557	23.4326	47.4528	29.6711	14.6121	-1.02189	0.0001	0.00068503	yes	-1.69933	5e-05	0.000365313	yes
LOC103944116	XLOC_005571	53.5069	76.882	4.10356	1.23977	-1.7268	0.0001	0.00068503	yes	-5.9545	5e-05	0.000365313	yes
LOC103944149	XLOC_005587	142.383	365.6	1.10289	4.19591	1.9277	0.0102	0.0347877	yes	-6.44514	5e-05	0.000365313	yes
LOC103944152	XLOC_005590	96.328	51.184	6.22408	2.53492	-1.29592	0.0047	0.0184291	yes	-4.33568	5e-05	0.000365313	yes
LOC103944165	XLOC_005707	2.55593	14.1264	3.54614	0.597822	-2.56846	5e-05	0.000365313	yes	-4.56253	5e-05	0.000365313	yes
LOC103944171	XLOC_000110	12.5517	0.698297	11.511	3.93024	-1.55032	0.0001	0.00068503	yes	2.4927	0.00205	0.00925097	yes
LOC103944179	XLOC_005713	198.842	251.754	22.7155	46.2178	1.02477	0.0001	0.00068503	yes	-2.44549	5e-05	0.000365313	yes
LOC103944270	XLOC_000506	867.589	819.591	40.0322	83.9629	1.06859	5e-05	0.000365313	yes	-3.28708	5e-05	0.000365313	yes
LOC103944271	XLOC_005720	0	0.566387	0.809642	22.6299	4.8048	5e-05	0.000365313	yes	5.3203	5e-05	0.000365313	yes
LOC103944324	XLOC_005776	0.0589185	1.76401	0.300678	15.8015	5.7157	5e-05	0.000365313	yes	3.16313	5e-05	0.000365313	yes
LOC103944421	XLOC_005908	51.2425	229.77	48.394	110.361	1.18933	5e-05	0.000365313	yes	-1.05796	0.0001	0.00068503	yes
LOC103944467	XLOC_006012	289.035	2823.35	0.629159	5.88032	3.2244	0.00245	0.0107363	yes	-8.9073	5e-05	0.000365313	yes
LOC103944469	XLOC_005925	22.1753	74.4751	48.0291	165.95	1.78877	5e-05	0.000365313	yes	1.15592	0.0001	0.00068503	yes
LOC103944509	XLOC_005953	0.257266	5.66852	5.25958	11.5071	1.12951	0.0008	0.00416447	yes	1.02148	0.00305	0.0128809	yes
LOC103944543	XLOC_005973	2.81494	71.6051	0.492087	11.0378	4.48739	5e-05	0.000365313	yes	-2.69761	5e-05	0.000365313	yes
LOC103944548	XLOC_006066	9.15793	3.38002	15.8218	7.86398	-1.00858	5e-05	0.000365313	yes	1.21823	0.0007	0.00371783	yes
LOC103944584	XLOC_005997	0.286938	4.14537	0.312946	1.02288	1.70866	0.01595	0.0499451	yes	-2.01886	0.00045	0.00254536	yes
LOC103944600	XLOC_006012	289.035	2823.35	0.629159	5.88032	3.2244	0.00245	0.0107363	yes	-8.9073	5e-05	0.000365313	yes
LOC103944713	XLOC_006209	2.05914	6.36659	0.411374	2.41483	2.5534	5e-05	0.000365313	yes	-1.3986	0.0001	0.00068503	yes
LOC103944733	XLOC_006219	163.13	70.2284	5.77016	15.9286	1.46494	5e-05	0.000365313	yes	-2.14043	5e-05	0.000365313	yes
LOC103944736	XLOC_006158	73.0023	113.17	62.3727	28.5229	-1.12879	5e-05	0.000365313	yes	-1.9883	5e-05	0.000365313	yes
LOC103944746	XLOC_006230	27.9927	2.4177	24.1445	7.20813	-1.744	5e-05	0.000365313	yes	1.57599	5e-05	0.000365313	yes
LOC103944804	XLOC_006298	2.2973	3.06307	3.86626	10.2119	1.40124	0.0011	0.00546696	yes	1.73719	0.00015	0.000981904	yes
LOC103944817	XLOC_006304	3.13179	2.23288	19.0219	8.53924	-1.15548	5e-05	0.000365313	yes	1.9352	5e-05	0.000365313	yes
LOC103944818	XLOC_006304	3.13179	2.23288	19.0219	8.53924	-1.15548	5e-05	0.000365313	yes	1.9352	5e-05	0.000365313	yes
LOC103944820	XLOC_006304	3.13179	2.23288	19.0219	8.53924	-1.15548	5e-05	0.000365313	yes	1.9352	5e-05	0.000365313	yes
LOC103944840	XLOC_006312	397.795	242.29	7.68665	3.62594	-1.084	0.002	0.0090615	yes	-6.06224	5e-05	0.000365313	yes
LOC103944859	XLOC_006286	69.8912	84.378	12.3912	27.7401	1.16266	5e-05	0.000365313	yes	-1.60489	5e-05	0.000365313	yes
LOC103944864	XLOC_006333	15.4869	11.8981	23.7758	63.473	1.41665	5e-05	0.000365313	yes	2.41541	5e-05	0.000365313	yes
LOC103944909	XLOC_006440	4.60772	2.13587	11.5713	4.38091	-1.40125	5e-05	0.000365313	yes	1.03641	0.0013	0.00630055	yes
LOC103944923	XLOC_006447	574.673	894.989	6.84634	1.7579	-1.96148	0.0006	0.00325735	yes	-8.99188	5e-05	0.000365313	yes
LOC103944924	XLOC_006447	574.673	894.989	6.84634	1.7579	-1.96148	0.0006	0.00325735	yes	-8.99188	5e-05	0.000365313	yes
LOC103944925	XLOC_006446	62.6403	77.5842	30.6231	10.2747	-1.57552	5e-05	0.000365313	yes	-2.91667	5e-05	0.000365313	yes
LOC103944932	XLOC_006450	1.56001	1.01396	2.55437	15.2172	2.57467	5e-05	0.000365313	yes	3.90764	5e-05	0.000365313	yes
LOC103944984	XLOC_006482	9.95015	2.58359	16.0648	7.5738	-1.08481	5e-05	0.000365313	yes	1.55164	5e-05	0.000365313	yes
LOC103945039	XLOC_006403	2.42601	13.4006	1.60413	0.275258	-2.54293	0.00385	0.015635	yes	-5.60537	0.0012	0.00588485	yes
LOC103945043	XLOC_006500	5.26899	0.864916	4.95585	2.08435	-1.24953	0.0003	0.0017963	yes	1.26897	0.0058	0.0219304	yes
LOC103945076	XLOC_006623	2.43178	1.15297	3.86084	11.8218	1.61446	5e-05	0.000365313	yes	3.35802	0.00015	0.000981904	yes
LOC103945136	XLOC_006655	0.29158	0.68698	1.57008	3.41372	1.1205	0.00515	0.0198835	yes	2.31301	0.00105	0.00525337	yes
LOC103945167	XLOC_006568	1.20017	0.516752	0.502955	1.55129	1.62497	0.0011	0.00546696	yes	1.58592	0.0037	0.0151229	yes
LOC103945186	XLOC_006680	11.5552	0.444173	8.60666	1.50097	-2.51956	5e-05	0.000365313	yes	1.7567	0.0035	0.0144455	yes
LOC103945188	XLOC_006680	11.5552	0.444173	8.60666	1.50097	-2.51956	5e-05	0.000365313	yes	1.7567	0.0035	0.0144455	yes
LOC103945306	XLOC_006724	1.6442	0.950441	12.9133	6.29787	-1.03592	0.0001	0.00068503	yes	2.7282	5e-05	0.000365313	yes
LOC103945320	XLOC_006790	3.40801	1.62595	22.0379	5.98877	-1.87966	5e-05	0.000365313	yes	1.88098	0.00075	0.00394133	yes
LOC103945359	XLOC_006805	81.2688	33.99	33.2326	7.10615	-2.22546	5e-05	0.000365313	yes	-2.25797	5e-05	0.000365313	yes
LOC103945376	XLOC_006812	127.363	621.94	104.566	264.229	1.33737	5e-05	0.000365313	yes	-1.23499	5e-05	0.000365313	yes
LOC103945384	XLOC_006818	1.97703	0.388959	4.64094	1.98231	-1.22724	5e-05	0.000365313	yes	2.34949	0.00045	0.00254536	yes
LOC103945405	XLOC_006899	2.59352	1.74909	2.20182	4.64708	1.07763	0.0054	0.0206827	yes	1.40972	0.0026	0.0112832	yes
LOC103945415	XLOC_006838	4.59016	1.91318	8.00973	20.7973	1.37657	5e-05	0.000365313	yes	3.44236	5e-05	0.000365313	yes
LOC103945491	XLOC_006940	0.908568	2.23564	15.5742	6.52694	-1.25468	5e-05	0.000365313	yes	1.54572	5e-05	0.000365313	yes
LOC103945530	XLOC_006957	2.17251	1.07138	1.20246	3.81602	1.66608	5e-05	0.000365313	yes	1.8326	0.0006	0.00325735	yes
LOC103945565	XLOC_006977	4.25869	3.47709	10.3531	26.8233	1.37342	5e-05	0.000365313	yes	2.94753	5e-05	0.000365313	yes
LOC103945655	XLOC_007082	10.0641	1.89029	0.94269	0.273906	-1.7831	0.0012	0.00588485	yes	-2.78685	0.00015	0.000981904	yes
LOC103945666	XLOC_007094	10.013	19.7654	0.300015	1.31202	2.12868	0.01185	0.0392924	yes	-3.91312	5e-05	0.000365313	yes
LOC103945693	XLOC_007080	9.42577	0.350179	23.8208	8.19685	-1.53908	5e-05	0.000365313	yes	4.54891	0.00115	0.00567759	yes
LOC103945712	XLOC_007138	5.16984	171.767	5.25894	53.2588	3.34017	5e-05	0.000365313	yes	-1.68936	5e-05	0.000365313	yes
LOC103945809	XLOC_000955	85.0059	80.0174	3.47123	11.6756	1.74997	5e-05	0.000365313	yes	-2.77682	5e-05	0.000365313	yes
LOC103945862	XLOC_007324	0.097718	11.6833	0.337213	4.4312	3.71597	0.0008	0.00416447	yes	-1.39868	0.01265	0.0414303	yes
LOC103945891	XLOC_007276	4.69486	3.86166	6.80789	15.0863	1.14796	5e-05	0.000365313	yes	1.96594	5e-05	0.000365313	yes
LOC103945951	XLOC_007434	1.37191	19.6406	1.57309	0.467084	-1.75185	5e-05	0.000365313	yes	-5.39401	0.00025	0.00153382	yes
LOC103945952	XLOC_007433	0.204476	8.50819	0.669908	2.1851	1.70567	0.006	0.022548	yes	-1.96115	5e-05	0.000365313	yes
LOC103945977	XLOC_007377	280.417	9.01843	191.323	26.7833	-2.83661	5e-05	0.000365313	yes	1.57039	5e-05	0.000365313	yes
LOC103945979	XLOC_007379	1.49544	0.394915	4.69897	2.13327	-1.13928	0.00055	0.00302394	yes	2.43345	0.0008	0.00416447	yes
LOC103945981	XLOC_000967	3.64226	12.4223	6.87318	3.18563	-1.1094	5e-05	0.000365313	yes	-1.96328	5e-05	0.000365313	yes
LOC103946003	XLOC_007463	86.6684	122.141	3.97266	28.1243	2.82364	5e-05	0.000365313	yes	-2.11866	5e-05	0.000365313	yes
LOC103946066	XLOC_007377	280.417	9.01843	191.323	26.7833	-2.83661	5e-05	0.000365313	yes	1.57039	5e-05	0.000365313	yes
LOC103946101	XLOC_007584	1.22343	0.779641	0.392277	5.33953	3.76677	0.00045	0.00254536	yes	2.77583	0.0004	0.00230176	yes
LOC103946114	XLOC_007597	6.71198	1.90075	9.83269	3.86573	-1.34685	5e-05	0.000365313	yes	1.02417	0.00065	0.00348956	yes
LOC103946137	XLOC_007606	3.21982	2.09766	0.824026	4.62214	2.4878	5e-05	0.000365313	yes	1.13978	0.0029	0.0123553	yes
LOC103946291	XLOC_007779	32.076	9.71245	14.1436	4.1823	-1.75778	5e-05	0.000365313	yes	-1.21554	0.00065	0.00348956	yes
LOC103946309	XLOC_007789	6.53901	1.48706	12.2773	6.04091	-1.02316	5e-05	0.000365313	yes	2.0223	5e-05	0.000365313	yes
LOC103946311	XLOC_007711	30.8376	14.8014	29.9744	60.7495	1.01914	0.00085	0.00438327	yes	2.03713	5e-05	0.000365313	yes
LOC103946346	XLOC_007807	186.499	82.8348	7.46328	0.976574	-2.93401	5e-05	0.000365313	yes	-6.40636	5e-05	0.000365313	yes
LOC103946356	XLOC_007732	13.4975	31.5991	7.02099	15.3064	1.12439	5e-05	0.000365313	yes	-1.04575	0.0001	0.00068503	yes
LOC103946374	XLOC_007822	9.86161	7.28211	6.27395	26.6166	2.08488	5e-05	0.000365313	yes	1.8699	5e-05	0.000365313	yes
LOC103946500	XLOC_000756	1.01733	0.593347	2.50605	5.02667	1.00419	0.00075	0.00394133	yes	3.08266	5e-05	0.000365313	yes
LOC103946503	XLOC_007877	2.20996	2.94971	2.12403	17.1783	3.01571	5e-05	0.000365313	yes	2.54194	5e-05	0.000365313	yes
LOC103946565	XLOC_008011	157.005	43.798	87.6399	20.949	-2.06471	5e-05	0.000365313	yes	-1.06398	5e-05	0.000365313	yes
LOC103946585	XLOC_008020	2.94919	0.0861351	16.2194	1.53182	-3.40441	5e-05	0.000365313	yes	4.1525	0.0139	0.0446948	yes
LOC103946586	XLOC_007967	6.16966	21.9161	12.6037	5.9008	-1.09486	5e-05	0.000365313	yes	-1.89301	5e-05	0.000365313	yes
LOC103946587	XLOC_007968	1.38555	0.262014	1.90416	0.938728	-1.02037	0.0029	0.0123553	yes	1.84106	0.0023	0.010185	yes
LOC103946592	XLOC_008022	22.2843	24.8096	32.721	72.1371	1.14052	5e-05	0.000365313	yes	1.53984	0.00015	0.000981904	yes
LOC103946629	XLOC_008038	586.98	567.702	105.78	234.367	1.14771	5e-05	0.000365313	yes	-1.27636	5e-05	0.000365313	yes
LOC103946634	XLOC_008046	2.05738	0.875236	11.3748	31.1796	1.45476	5e-05	0.000365313	yes	5.15478	5e-05	0.000365313	yes
LOC103946657	XLOC_008011	157.005	43.798	87.6399	20.949	-2.06471	5e-05	0.000365313	yes	-1.06398	5e-05	0.000365313	yes
LOC103946790	XLOC_008136	274.839	71.064	56.8792	23.4981	-1.27536	5e-05	0.000365313	yes	-1.59658	5e-05	0.000365313	yes
LOC103947017	XLOC_008477	172.872	98.604	73.985	29.0306	-1.34966	5e-05	0.000365313	yes	-1.76407	5e-05	0.000365313	yes
LOC103947043	XLOC_008490	15.4356	2.03842	1.97945	0.724345	-1.45035	0.00215	0.00962451	yes	-1.4927	0.0048	0.0187564	yes
LOC103947081	XLOC_008422	11.7314	12.217	2.82044	0.499293	-2.49796	0.0012	0.00588485	yes	-4.61286	0.0002	0.00126344	yes
LOC103947150	XLOC_008463	0.902529	0.185221	0.639563	1.70245	1.41245	0.00415	0.0166372	yes	3.20029	0.003	0.0127036	yes
LOC103947187	XLOC_008453	15.7048	2.45594	100.966	43.3549	-1.2196	5e-05	0.000365313	yes	4.14185	5e-05	0.000365313	yes
LOC103947231	XLOC_008572	92.3597	292.555	53.3277	110.044	1.04512	5e-05	0.000365313	yes	-1.41063	5e-05	0.000365313	yes
LOC103947313	XLOC_008716	8.66903	69.6718	15.4081	31.1347	1.01484	0.00015	0.000981904	yes	-1.16205	0.0001	0.00068503	yes
LOC103947397	XLOC_008826	14.2963	30.8031	29.7393	83.5314	1.48995	5e-05	0.000365313	yes	1.43924	5e-05	0.000365313	yes
LOC103947418	XLOC_008834	4.73787	0.330018	8.63842	1.7783	-2.28027	5e-05	0.000365313	yes	2.42988	0.01115	0.0374062	yes
LOC103947436	XLOC_008841	0.922462	0.510471	7.13408	2.82126	-1.33839	0.00015	0.000981904	yes	2.46644	0.00085	0.00438327	yes
LOC103947479	XLOC_008857	2.7362	9.26492	0.556424	2.39111	2.10342	0.00325	0.0135794	yes	-1.9541	5e-05	0.000365313	yes
LOC103947496	XLOC_001047	106.798	33.0651	44.703	14.9058	-1.5845	5e-05	0.000365313	yes	-1.14944	0.00015	0.000981904	yes
LOC103947505	XLOC_000818	82.5107	6.21378	1.06895	0.40772	-1.39054	0.0035	0.0144455	yes	-3.92982	5e-05	0.000365313	yes
LOC103947531	XLOC_000821	7.8746	28.1101	2.00238	4.09682	1.03279	0.00635	0.0236241	yes	-2.77851	5e-05	0.000365313	yes
LOC103947536	XLOC_008879	17.1667	22.3138	3.80488	8.13318	1.09597	0.00195	0.00887155	yes	-1.45604	5e-05	0.000365313	yes
LOC103947592	XLOC_008973	70.2075	6.35857	1.66066	0.293461	-2.50051	0.0061	0.0228558	yes	-4.43746	0.00285	0.0121805	yes
LOC103947624	XLOC_008986	11.3352	18.1593	31.9896	8.4549	-1.91974	5e-05	0.000365313	yes	-1.10285	0.00435	0.0172906	yes
LOC103947634	XLOC_008990	0.239875	0.474889	0.988516	3.41046	1.78663	0.0002	0.00126344	yes	2.8443	0.00165	0.00770596	yes
LOC103947710	XLOC_009025	36.3861	1.19472	4.45737	10.1746	1.19071	5e-05	0.000365313	yes	3.09022	5e-05	0.000365313	yes
LOC103947718	XLOC_009032	1.91307	0.589477	6.0687	2.88333	-1.07365	0.00025	0.00153382	yes	2.29023	5e-05	0.000365313	yes
LOC103947764	XLOC_009097	23.9174	4.98863	26.685	12.0243	-1.15007	5e-05	0.000365313	yes	1.26924	0.0002	0.00126344	yes
LOC103947766	XLOC_009159	7.233	0.662872	5.47817	2.2362	-1.29265	0.0003	0.0017963	yes	1.75424	0.00305	0.0128809	yes
LOC103947801	XLOC_009119	365.339	53.2586	84.3999	2.07378	-5.34691	5e-05	0.000365313	yes	-4.68268	5e-05	0.000365313	yes
LOC103947825	XLOC_009190	18.8311	6.28983	16.9185	38.8113	1.19787	5e-05	0.000365313	yes	2.62538	5e-05	0.000365313	yes
LOC103947827	XLOC_009190	18.8311	6.28983	16.9185	38.8113	1.19787	5e-05	0.000365313	yes	2.62538	5e-05	0.000365313	yes
LOC103947833	XLOC_000835	16.0314	2.8901	16.5777	8.20487	-1.01469	0.0002	0.00126344	yes	1.50536	5e-05	0.000365313	yes
LOC103947838	XLOC_009198	11.7403	11.0577	12.0035	26.7347	1.15525	5e-05	0.000365313	yes	1.27366	5e-05	0.000365313	yes
LOC103947840	XLOC_009140	5.60611	0.464296	3.99674	1.68873	-1.24288	0.00025	0.00153382	yes	1.86283	0.00265	0.0114641	yes
LOC103947842	XLOC_009142	5.25762	15.701	2.71924	5.66324	1.05843	5e-05	0.000365313	yes	-1.47116	5e-05	0.000365313	yes
LOC103947904	XLOC_009233	0	0	0	1.83107	inf	5e-05	0.000365313	yes	inf	5e-05	0.000365313	yes
LOC103948123	XLOC_009542	2.90263	1.41375	1.33463	0.421419	-1.66311	0.00605	0.0227052	yes	-1.7462	0.01075	0.0363138	yes
LOC103948177	XLOC_009487	23.0871	5.28548	6.76322	15.2368	1.17178	5e-05	0.000365313	yes	1.52745	5e-05	0.000365313	yes
LOC103948183	XLOC_009571	109.426	191.756	8.88974	34.337	1.94955	5e-05	0.000365313	yes	-2.48144	5e-05	0.000365313	yes
LOC103948208	XLOC_009589	3.62206	7.26729	5.60771	2.62083	-1.09739	0.0002	0.00126344	yes	-1.4714	5e-05	0.000365313	yes
LOC103948280	XLOC_009542	2.90263	1.41375	1.33463	0.421419	-1.66311	0.00605	0.0227052	yes	-1.7462	0.01075	0.0363138	yes
LOC103948281	XLOC_009542	2.90263	1.41375	1.33463	0.421419	-1.66311	0.00605	0.0227052	yes	-1.7462	0.01075	0.0363138	yes
LOC103948317	XLOC_001095	5.48362	29.2303	3.54526	7.11175	1.00432	0.0021	0.00943531	yes	-2.03919	5e-05	0.000365313	yes
LOC103948325	XLOC_009640	12.7745	7.1266	4.44003	15.0429	1.76044	5e-05	0.000365313	yes	1.0778	0.00065	0.00348956	yes
LOC103948347	XLOC_009733	6.63572	0.259204	3.13177	1.16161	-1.43085	5e-05	0.000365313	yes	2.16397	0.00155	0.00730848	yes
LOC103948405	XLOC_009765	50.5767	197.583	36.5781	16.6571	-1.13484	0.00025	0.00153382	yes	-3.56825	5e-05	0.000365313	yes
LOC103948440	XLOC_009718	16.5477	17.4622	9.84867	4.59186	-1.10085	0.0029	0.0123553	yes	-1.92708	5e-05	0.000365313	yes
LOC103948475	XLOC_009849	1.43356	1.25022	3.14747	7.16293	1.18635	5e-05	0.000365313	yes	2.51836	5e-05	0.000365313	yes
LOC103948503	XLOC_009815	97.9711	127.679	12.5967	57.8714	2.1998	5e-05	0.000365313	yes	-1.1416	0.00015	0.000981904	yes
LOC103948515	XLOC_009872	55.6972	83.2337	12.4529	30.7789	1.30546	5e-05	0.000365313	yes	-1.43523	5e-05	0.000365313	yes
LOC103948518	XLOC_009872	55.6972	83.2337	12.4529	30.7789	1.30546	5e-05	0.000365313	yes	-1.43523	5e-05	0.000365313	yes
LOC103948615	XLOC_009958	41.3666	55.4177	3.78337	1.42524	-1.40847	0.00395	0.0159719	yes	-5.28107	5e-05	0.000365313	yes
LOC103948645	XLOC_010019	0.0561109	0	0.702406	4.33173	2.62457	0.00015	0.000981904	yes	inf	5e-05	0.000365313	yes
LOC103948676	XLOC_010042	15.5295	5.9254	0.127138	1.88036	3.88654	5e-05	0.000365313	yes	-1.6559	5e-05	0.000365313	yes
LOC103948691	XLOC_010002	12.1891	8.44796	12.7556	47.0292	1.88242	5e-05	0.000365313	yes	2.47688	5e-05	0.000365313	yes
LOC103948741	XLOC_010066	1.49724	5.22996	1.64691	0.351945	-2.22634	0.00685	0.0251451	yes	-3.89338	0.00125	0.00609557	yes
LOC103948819	XLOC_010151	0.399094	0.598181	0.493659	2.62242	2.40932	0.0001	0.00068503	yes	2.13225	0.00025	0.00153382	yes
LOC103948844	XLOC_000675	14.9417	10.8694	6.49222	2.37953	-1.44804	5e-05	0.000365313	yes	-2.19152	5e-05	0.000365313	yes
LOC103948910	XLOC_010307	50.8886	9.55425	23.7152	1.65703	-3.83914	5e-05	0.000365313	yes	-2.52754	0.0002	0.00126344	yes
LOC103948915	XLOC_010312	147.448	83.5495	6.89813	21.3508	1.63001	5e-05	0.000365313	yes	-1.96834	5e-05	0.000365313	yes
LOC103949120	XLOC_010500	24.9901	35.0354	34.6806	11.4178	-1.60285	0.0068	0.0249948	yes	-1.61753	0.01165	0.0387505	yes
LOC103949136	XLOC_000982	10.8723	2.17397	11.6366	5.3359	-1.12486	0.0012	0.00588485	yes	1.2954	0.00685	0.0251451	yes
LOC103949146	XLOC_000982	10.8723	2.17397	11.6366	5.3359	-1.12486	0.0012	0.00588485	yes	1.2954	0.00685	0.0251451	yes
LOC103949169	XLOC_010534	0.257027	1.0014	1.44477	2.90705	1.00871	0.0063	0.0234728	yes	1.53754	0.00085	0.00438327	yes
LOC103949242	XLOC_010637	15.5128	0.493325	14.5379	2.16374	-2.74822	5e-05	0.000365313	yes	2.13291	0.0008	0.00416447	yes
LOC103949245	XLOC_010638	0.158716	1.88036	3.30463	9.41416	1.51035	5e-05	0.000365313	yes	2.32382	5e-05	0.000365313	yes
LOC103949251	XLOC_010578	16.5326	21.9032	2.46838	7.19998	1.54443	0.00165	0.00770596	yes	-1.60508	5e-05	0.000365313	yes
LOC103949255	XLOC_010580	17.198	18.3304	2.87085	7.09415	1.30515	0.0011	0.00546696	yes	-1.36954	0.0001	0.00068503	yes
LOC103949418	XLOC_001069	3.89953	2.44335	2.63246	0.493157	-2.41629	5e-05	0.000365313	yes	-2.30874	0.00045	0.00254536	yes
LOC103949435	XLOC_010742	3.95437	142.426	18.2066	52.1067	1.51701	5e-05	0.000365313	yes	-1.45067	5e-05	0.000365313	yes
LOC103949436	XLOC_010793	18.2847	4.21053	42.2847	10.0014	-2.07994	5e-05	0.000365313	yes	1.24813	5e-05	0.000365313	yes
LOC103949482	XLOC_010787	1.47887	3.29573	42.7102	16.48	-1.37387	5e-05	0.000365313	yes	2.32204	5e-05	0.000365313	yes
LOC103949530	XLOC_010893	309.425	80.6457	96.8434	20.5402	-2.2372	5e-05	0.000365313	yes	-1.97315	5e-05	0.000365313	yes
LOC103949614	XLOC_010893	309.425	80.6457	96.8434	20.5402	-2.2372	5e-05	0.000365313	yes	-1.97315	5e-05	0.000365313	yes
LOC103949955	XLOC_011250	5.97587	7.75537	7.80677	2.4708	-1.65975	5e-05	0.000365313	yes	-1.65022	5e-05	0.000365313	yes
LOC103950089	XLOC_011399	5.26521	39.16	54.8868	129.004	1.23289	5e-05	0.000365313	yes	1.71996	5e-05	0.000365313	yes
LOC103950204	XLOC_011478	3.21351	15.7559	1.96171	0.831161	-1.23892	0.00225	0.00999752	yes	-4.24462	5e-05	0.000365313	yes
LOC103950238	XLOC_011497	5.95305	2.8481	2.40386	0.852772	-1.49512	0.0096	0.0331046	yes	-1.73977	0.00705	0.0257368	yes
LOC103950248	XLOC_011503	60.405	0.528891	7.82522	3.38243	-1.21007	0.0012	0.00588485	yes	2.67702	0.0036	0.0147812	yes
LOC103950319	XLOC_011611	0.484438	0.257239	8.95663	4.12919	-1.1171	0.0001	0.00068503	yes	4.00468	0.00075	0.00394133	yes
LOC103950441	XLOC_011657	9.76914	52.8043	2.25464	9.42382	2.06342	5e-05	0.000365313	yes	-2.48627	5e-05	0.000365313	yes
LOC103950478	XLOC_011755	101.506	89.3488	35.3989	16.0009	-1.14555	0.0001	0.00068503	yes	-2.48129	5e-05	0.000365313	yes
LOC103950541	XLOC_011834	2.32004	0.643994	0.804917	6.35446	2.98086	5e-05	0.000365313	yes	3.30265	0.0002	0.00126344	yes
LOC103950544	XLOC_011837	3.33661	0.636534	12.6744	4.75041	-1.4158	5e-05	0.000365313	yes	2.89974	0.0001	0.00068503	yes
LOC103950574	XLOC_001179	66.396	61.292	516.686	151.293	-1.77194	5e-05	0.000365313	yes	1.30358	5e-05	0.000365313	yes
LOC103950607	XLOC_011942	0.500234	1.31396	1.16125	4.358	1.90799	0.00055	0.00302394	yes	1.72974	0.00345	0.014279	yes
LOC103950630	XLOC_011892	5.08348	4.01662	3.95478	1.82002	-1.11964	0.0021	0.00943531	yes	-1.14203	0.00455	0.0179357	yes
LOC103950657	XLOC_001475	5.91166	2.1942	13.1896	5.52715	-1.25479	5e-05	0.000365313	yes	1.33284	0.00025	0.00153382	yes
LOC103950667	XLOC_001183	9.89342	4.50693	6.20258	2.07537	-1.5795	5e-05	0.000365313	yes	-1.11878	0.00385	0.015635	yes
LOC103950695	XLOC_011990	11.052	1.26378	3.59072	11.3746	1.66347	5e-05	0.000365313	yes	3.16999	5e-05	0.000365313	yes
LOC103950714	XLOC_012000	41.4845	52.0985	5.98096	17.5559	1.55351	0.0022	0.0098112	yes	-1.56929	0.0005	0.00278616	yes
LOC103950720	XLOC_001479	11.0855	4.30944	49.3172	17.9085	-1.46145	5e-05	0.000365313	yes	2.05507	5e-05	0.000365313	yes
LOC103950724	XLOC_012003	1.63911	2.17573	2.41715	0.620666	-1.96142	0.00015	0.000981904	yes	-1.80961	0.0015	0.00711035	yes
LOC103950725	XLOC_001479	11.0855	4.30944	49.3172	17.9085	-1.46145	5e-05	0.000365313	yes	2.05507	5e-05	0.000365313	yes
LOC103950882	XLOC_012136	16.6212	24.4905	3.21462	7.39597	1.20209	5e-05	0.000365313	yes	-1.72741	5e-05	0.000365313	yes
LOC103950894	XLOC_001485	18.5261	3.53274	5.11278	11.6058	1.18266	5e-05	0.000365313	yes	1.71598	5e-05	0.000365313	yes
LOC103950977	XLOC_012322	12.6848	46.9132	8.6218	3.37737	-1.35209	0.00085	0.00438327	yes	-3.79602	5e-05	0.000365313	yes
LOC103951039	XLOC_012356	0.90332	1.73955	2.2608	4.97528	1.13794	0.0025	0.0109213	yes	1.51606	0.0013	0.00630055	yes
LOC103951042	XLOC_012306	6.96996	3.75545	5.01592	10.0877	1.00801	0.0003	0.0017963	yes	1.42554	5e-05	0.000365313	yes
LOC103951122	XLOC_001494	32.5587	24.595	18.6046	7.79769	-1.25454	5e-05	0.000365313	yes	-1.65724	5e-05	0.000365313	yes
LOC103951222	XLOC_012500	8.78416	4.24896	3.87659	18.1235	2.225	5e-05	0.000365313	yes	2.09268	5e-05	0.000365313	yes
LOC103951293	XLOC_012544	235.878	71.4851	38.0795	5.61281	-2.76222	5e-05	0.000365313	yes	-3.67085	5e-05	0.000365313	yes
LOC103951327	XLOC_012568	8.814	7.62593	3.62835	0.875999	-2.05031	0.0002	0.00126344	yes	-3.12191	5e-05	0.000365313	yes
LOC103951383	XLOC_001511	6.6481	85.1239	40.1591	17.0441	-1.23645	5e-05	0.000365313	yes	-2.32029	5e-05	0.000365313	yes
LOC103951399	XLOC_012708	84.5763	165.622	5.00375	1.19195	-2.06968	0.0003	0.0017963	yes	-7.11843	5e-05	0.000365313	yes
LOC103951401	XLOC_012657	4.74977	4.57207	4.93626	13.2839	1.42819	5e-05	0.000365313	yes	1.53876	5e-05	0.000365313	yes
LOC103951432	XLOC_001228	1.10425	0.647608	11.8316	4.46598	-1.4056	5e-05	0.000365313	yes	2.78578	5e-05	0.000365313	yes
LOC103951585	XLOC_012809	8.71748	13.5998	2.43363	5.25512	1.11061	0.0007	0.00371783	yes	-1.37179	5e-05	0.000365313	yes
LOC103951594	XLOC_012888	26.6713	82.0752	6.54527	3.16117	-1.04999	0.007	0.0255949	yes	-4.69842	5e-05	0.000365313	yes
LOC103951604	XLOC_012815	11.0645	40.8633	14.8017	6.48479	-1.19063	5e-05	0.000365313	yes	-2.65567	5e-05	0.000365313	yes
LOC103951615	XLOC_012824	2.85492	2.39283	1.33527	0.441696	-1.596	0.00035	0.00205103	yes	-2.43759	5e-05	0.000365313	yes
LOC103951633	XLOC_012781	38.103	9.46482	121.904	21.2818	-2.51805	5e-05	0.000365313	yes	1.16897	0.00165	0.00770596	yes
LOC103951654	XLOC_012916	2.5204	3.95456	3.06263	8.72248	1.50997	5e-05	0.000365313	yes	1.14122	0.0012	0.00588485	yes
LOC103951662	XLOC_001522	0.807989	8.86377	0.970405	3.00396	1.63021	0.0007	0.00371783	yes	-1.56105	5e-05	0.000365313	yes
LOC103951701	XLOC_001240	2.84348	2.28105	4.73892	15.3574	1.6963	5e-05	0.000365313	yes	2.75116	5e-05	0.000365313	yes
LOC103951749	XLOC_012948	0.145995	0.736171	0.139944	1.55082	3.47011	0.00035	0.00205103	yes	1.07492	0.00895	0.0312657	yes
LOC103951856	XLOC_013102	28.1011	65.4548	53.4103	23.0159	-1.21449	5e-05	0.000365313	yes	-1.50787	5e-05	0.000365313	yes
LOC103951878	XLOC_013108	0.668366	1.16581	0.22719	2.64472	3.54115	0.00015	0.000981904	yes	1.18178	0.00575	0.0217761	yes
LOC103951896	XLOC_013120	10.559	75.1812	53.4384	22.8041	-1.22859	5e-05	0.000365313	yes	-1.72108	5e-05	0.000365313	yes
LOC103951908	XLOC_013191	2.41095	5.04509	5.34109	2.43113	-1.13551	0.0005	0.00278616	yes	-1.05325	0.00405	0.0163046	yes
LOC103951974	XLOC_013264	1.5069	0.431167	2.21673	1.00841	-1.13634	0.00065	0.00348956	yes	1.22577	0.0079	0.028246	yes
LOC103951983	XLOC_013270	11.2865	0.722102	6.22139	1.76894	-1.81435	5e-05	0.000365313	yes	1.29261	0.01515	0.0479075	yes
LOC103951986	XLOC_013274	64.7565	18.7023	58.8458	8.72696	-2.75339	5e-05	0.000365313	yes	-1.09966	0.00015	0.000981904	yes
LOC103952026	XLOC_013300	14.2788	6.82645	10.7085	21.4282	1.00076	5e-05	0.000365313	yes	1.65031	5e-05	0.000365313	yes
LOC103952118	XLOC_013408	69.5835	1.80561	13.4293	4.05876	-1.72627	5e-05	0.000365313	yes	1.16855	0.0025	0.0109213	yes
LOC103952120	XLOC_013408	69.5835	1.80561	13.4293	4.05876	-1.72627	5e-05	0.000365313	yes	1.16855	0.0025	0.0109213	yes
LOC103952162	XLOC_013379	14.7202	9.85834	0.495195	3.97389	3.00448	0.0001	0.00068503	yes	-1.31079	0.0005	0.00278616	yes
LOC103952163	XLOC_013379	14.7202	9.85834	0.495195	3.97389	3.00448	0.0001	0.00068503	yes	-1.31079	0.0005	0.00278616	yes
LOC103952197	XLOC_013445	0.0970542	0.640916	0.821684	2.05005	1.31901	0.00055	0.00302394	yes	1.67746	5e-05	0.000365313	yes
LOC103952385	XLOC_013668	28.9327	21.2152	14.2996	6.66182	-1.10199	0.0004	0.00230176	yes	-1.67111	5e-05	0.000365313	yes
LOC103952406	XLOC_013685	46.8536	0.214988	20.1304	7.51919	-1.42073	5e-05	0.000365313	yes	5.12825	0.00015	0.000981904	yes
LOC103952407	XLOC_013685	46.8536	0.214988	20.1304	7.51919	-1.42073	5e-05	0.000365313	yes	5.12825	0.00015	0.000981904	yes
LOC103952538	XLOC_013817	86.9883	2.65522	47.4726	20.1893	-1.23351	5e-05	0.000365313	yes	2.92668	5e-05	0.000365313	yes
LOC103952591	XLOC_013843	5.87072	1.3028	11.1169	4.57636	-1.28048	5e-05	0.000365313	yes	1.81259	5e-05	0.000365313	yes
LOC103952641	XLOC_013913	4.02764	6.14696	1.15683	0.177095	-2.70758	0.0005	0.00278616	yes	-5.11728	5e-05	0.000365313	yes
LOC103952660	XLOC_013920	900.13	714.295	242.794	92.1628	-1.39748	5e-05	0.000365313	yes	-2.95426	5e-05	0.000365313	yes
LOC103952672	XLOC_013930	33.2532	43.5703	57.2445	145.041	1.34125	5e-05	0.000365313	yes	1.73504	5e-05	0.000365313	yes
LOC103952679	XLOC_013893	3.87089	7.09281	4.37484	1.30253	-1.74791	0.00135	0.00650634	yes	-2.44504	0.00075	0.00394133	yes
LOC103952702	XLOC_001286	1.89744	0.673892	1.12204	2.52555	1.17047	0.00115	0.00567759	yes	1.90601	5e-05	0.000365313	yes
LOC103952710	XLOC_013950	2.36788	0.295532	9.69053	4.66953	-1.0533	5e-05	0.000365313	yes	3.98189	5e-05	0.000365313	yes
LOC103952761	XLOC_014048	202.994	273.733	9.65519	33.1015	1.77752	5e-05	0.000365313	yes	-3.0478	5e-05	0.000365313	yes
LOC103952763	XLOC_014050	23.7554	30.7329	5.00199	10.0875	1.012	0.00055	0.00302394	yes	-1.60721	5e-05	0.000365313	yes
LOC103952775	XLOC_014057	54.3605	51.9333	29.216	10.3325	-1.49957	5e-05	0.000365313	yes	-2.32947	5e-05	0.000365313	yes
LOC103952801	XLOC_014002	16.0924	67.9971	5.60636	16.4777	1.55538	0.01305	0.042492	yes	-2.04496	5e-05	0.000365313	yes
LOC103952805	XLOC_014004	130.338	94.4213	4.995	10.0352	1.00652	0.00215	0.00962451	yes	-3.23404	5e-05	0.000365313	yes
LOC103952808	XLOC_014006	22.5167	5.74959	0.690624	2.64871	1.93932	5e-05	0.000365313	yes	-1.11817	0.0013	0.00630055	yes
LOC103952986	XLOC_014267	31.1246	3.31847	6.04256	0.238606	-4.66246	5e-05	0.000365313	yes	-3.79782	0.00045	0.00254536	yes
LOC103953071	XLOC_014307	21.2224	13.9062	9.24857	4.3906	-1.07481	0.0007	0.00371783	yes	-1.66324	5e-05	0.000365313	yes
LOC103953137	XLOC_014361	0.250671	0.329837	7.32323	2.576	-1.50735	5e-05	0.000365313	yes	2.96531	0.00615	0.0230108	yes
LOC103953155	XLOC_014404	1.36851	0.181478	4.39278	1.932	-1.18504	5e-05	0.000365313	yes	3.41223	0.0005	0.00278616	yes
LOC103953181	XLOC_001606	0.100049	1.21935	0.0238685	4.3724	7.51717	0.0046	0.0181003	yes	1.84231	0.00125	0.00609557	yes
LOC103953184	XLOC_014421	0.0391322	0	28.6672	8.95265	-1.67901	5e-05	0.000365313	yes	inf	5e-05	0.000365313	yes
LOC103953195	XLOC_014452	2.82482	0	0	5.94464	inf	5e-05	0.000365313	yes	inf	5e-05	0.000365313	yes
LOC103953305	XLOC_014513	52.2806	19.4825	13.7905	40.7408	1.5628	5e-05	0.000365313	yes	1.0643	0.00045	0.00254536	yes
LOC103953379	XLOC_014596	7.29298	5.11526	3.45814	1.41693	-1.28722	0.01005	0.0343719	yes	-1.85204	0.00115	0.00567759	yes
LOC103953472	XLOC_014730	14.8938	23.2361	7.18518	1.92656	-1.899	5e-05	0.000365313	yes	-3.59226	5e-05	0.000365313	yes
LOC103953527	XLOC_014763	22.2279	0.583788	53.9805	13.5039	-1.99906	5e-05	0.000365313	yes	4.53179	5e-05	0.000365313	yes
LOC103953531	XLOC_014765	30.7705	21.954	18.2011	7.11559	-1.35497	5e-05	0.000365313	yes	-1.62543	5e-05	0.000365313	yes
LOC103953570	XLOC_014777	3.34344	8.01476	17.4123	34.8627	1.00158	5e-05	0.000365313	yes	2.12095	5e-05	0.000365313	yes
LOC103953601	XLOC_001631	31.5243	2.30446	1.68775	0.557459	-1.59816	0.01515	0.0479075	yes	-2.04749	0.0099	0.0339544	yes
LOC103953619	XLOC_014807	5.38277	1.66549	1.48407	0.18578	-2.9979	5e-05	0.000365313	yes	-3.16428	0.0002	0.00126344	yes
LOC103953621	XLOC_014809	67.4591	71.2852	42.4505	17.5978	-1.27038	5e-05	0.000365313	yes	-2.0182	5e-05	0.000365313	yes
LOC103953622	XLOC_014809	67.4591	71.2852	42.4505	17.5978	-1.27038	5e-05	0.000365313	yes	-2.0182	5e-05	0.000365313	yes
LOC103953651	XLOC_014834	0.946423	1.54534	2.45327	0.51774	-2.24441	0.00025	0.00153382	yes	-1.57763	0.01075	0.0363138	yes
LOC103953700	XLOC_014962	39.3669	43.8278	25.1604	10.801	-1.21999	5e-05	0.000365313	yes	-2.02067	5e-05	0.000365313	yes
LOC103953829	XLOC_001641	42.2573	19.1313	8.53679	3.29066	-1.37532	5e-05	0.000365313	yes	-2.53948	5e-05	0.000365313	yes
LOC103953843	XLOC_015030	4.04135	6.05213	6.85785	17.3958	1.34291	5e-05	0.000365313	yes	1.52323	5e-05	0.000365313	yes
LOC103953877	XLOC_015046	47.9684	45.8091	8.61187	4.07434	-1.07976	0.0002	0.00126344	yes	-3.491	5e-05	0.000365313	yes
LOC103953910	XLOC_015065	19.6135	3.09517	34.6474	9.1627	-1.9189	5e-05	0.000365313	yes	1.56575	0.0001	0.00068503	yes
LOC103953917	XLOC_015068	0.0586804	0	0.198056	2.11537	3.41693	0.00825	0.0292669	yes	inf	5e-05	0.000365313	yes
LOC103953924	XLOC_015126	149.497	78.2707	97.1642	29.5663	-1.71647	5e-05	0.000365313	yes	-1.40452	5e-05	0.000365313	yes
LOC103953943	XLOC_015147	5.62979	0.333083	0.509405	1.81025	1.82931	0.007	0.0255949	yes	2.44224	0.0106	0.0359002	yes
LOC103953946	XLOC_015079	4.40693	25.5208	0.619848	3.18519	2.36139	0.01105	0.0371287	yes	-3.00222	5e-05	0.000365313	yes
LOC103953965	XLOC_015105	10.7321	24.2473	3.08745	0.870968	-1.82572	0.0102	0.0347877	yes	-4.79906	0.0003	0.0017963	yes
LOC103954051	XLOC_015257	2.59259	1.30954	2.22602	9.10619	2.03238	5e-05	0.000365313	yes	2.79779	5e-05	0.000365313	yes
LOC103954102	XLOC_015272	28.6308	11.7368	52.5374	24.1183	-1.12322	5e-05	0.000365313	yes	1.03908	0.00015	0.000981904	yes
LOC103954131	XLOC_001657	40.1835	62.0912	17.9648	3.92309	-2.19511	5e-05	0.000365313	yes	-3.98433	5e-05	0.000365313	yes
LOC103954146	XLOC_015343	25.5069	25.798	3.40387	1.19551	-1.50955	0.00015	0.000981904	yes	-4.43156	5e-05	0.000365313	yes
LOC103954195	XLOC_015366	5.8133	4.5988	5.06672	11.7104	1.20866	0.00115	0.00567759	yes	1.34846	0.00135	0.00650634	yes
LOC103954199	XLOC_001661	22.2034	13.5267	11.6057	3.5186	-1.72176	5e-05	0.000365313	yes	-1.94274	5e-05	0.000365313	yes
LOC103954209	XLOC_015375	4.17414	157.05	1.02284	39.3169	5.2645	5e-05	0.000365313	yes	-1.998	5e-05	0.000365313	yes
LOC103954239	XLOC_015375	4.17414	157.05	1.02284	39.3169	5.2645	5e-05	0.000365313	yes	-1.998	5e-05	0.000365313	yes
LOC103954259	XLOC_015431	18.661	16.2473	14.1893	6.98277	-1.02294	0.0006	0.00325735	yes	-1.21832	0.0003	0.0017963	yes
LOC103954362	XLOC_015535	38.4381	2.36	55.5378	21.8016	-1.34904	5e-05	0.000365313	yes	3.20757	5e-05	0.000365313	yes
LOC103954420	XLOC_015638	8.20686	1.91195	2.17508	6.6443	1.61105	0.0006	0.00325735	yes	1.79707	0.0003	0.0017963	yes
LOC103954422	XLOC_015638	8.20686	1.91195	2.17508	6.6443	1.61105	0.0006	0.00325735	yes	1.79707	0.0003	0.0017963	yes
LOC103954434	XLOC_015574	5.47914	0.593869	9.01818	3.84278	-1.23069	5e-05	0.000365313	yes	2.69393	5e-05	0.000365313	yes
LOC103954455	XLOC_015587	14.9069	4.19288	4.24607	21.9487	2.36994	5e-05	0.000365313	yes	2.38812	5e-05	0.000365313	yes
LOC103954476	XLOC_015534	23.1555	1.68874	53.1012	18.2255	-1.54279	5e-05	0.000365313	yes	3.43194	5e-05	0.000365313	yes
LOC103954684	XLOC_015841	87.4045	36.5738	33.1273	16.0033	-1.04965	0.0002	0.00126344	yes	-1.19244	5e-05	0.000365313	yes
LOC103954743	XLOC_015898	46.7198	53.8046	5.3783	11.9785	1.15523	0.0028	0.0120055	yes	-2.16728	5e-05	0.000365313	yes
LOC103954744	XLOC_015898	46.7198	53.8046	5.3783	11.9785	1.15523	0.0028	0.0120055	yes	-2.16728	5e-05	0.000365313	yes
LOC103954770	XLOC_015946	17.3694	0	9.20434	3.12304	-1.55936	0.00135	0.00650634	yes	inf	5e-05	0.000365313	yes
LOC103954957	XLOC_016160	1.5401	7.17854	3.29449	0.864155	-1.93069	0.00095	0.0048242	yes	-3.05433	0.0004	0.00230176	yes
LOC103954962	XLOC_016162	6.73566	10.6222	11.1203	35.6609	1.68115	5e-05	0.000365313	yes	1.74726	5e-05	0.000365313	yes
LOC103954987	XLOC_016176	3.77565	0.440502	0.384886	1.62859	2.08113	0.0008	0.00416447	yes	1.88641	0.00765	0.0275119	yes
LOC103955011	XLOC_016128	3.36002	1.55187	5.34888	13.7293	1.35995	0.0007	0.00371783	yes	3.14518	0.0001	0.00068503	yes
LOC103955014	XLOC_016128	3.36002	1.55187	5.34888	13.7293	1.35995	0.0007	0.00371783	yes	3.14518	0.0001	0.00068503	yes
LOC103955015	XLOC_016128	3.36002	1.55187	5.34888	13.7293	1.35995	0.0007	0.00371783	yes	3.14518	0.0001	0.00068503	yes
LOC103955057	XLOC_016209	5.47963	0.571434	0.908471	2	1.13848	0.0046	0.0181003	yes	1.80734	0.0011	0.00546696	yes
LOC103955095	XLOC_016250	7.87354	10.8504	13.4681	30.6015	1.18406	5e-05	0.000365313	yes	1.49585	5e-05	0.000365313	yes
LOC103955130	XLOC_016243	31.5194	14.0683	94.6981	238.573	1.33302	5e-05	0.000365313	yes	4.08391	5e-05	0.000365313	yes
LOC103955275	XLOC_016391	47.7255	26.1009	33.9204	11.259	-1.59108	5e-05	0.000365313	yes	-1.21303	5e-05	0.000365313	yes
LOC103955304	XLOC_016469	2.88481	0.464063	4.44904	1.14981	-1.9521	5e-05	0.000365313	yes	1.309	0.0035	0.0144455	yes
LOC103955337	XLOC_016464	20.105	42.3284	56.1301	18.6298	-1.59116	5e-05	0.000365313	yes	-1.18401	5e-05	0.000365313	yes
LOC103955362	XLOC_016464	20.105	42.3284	56.1301	18.6298	-1.59116	5e-05	0.000365313	yes	-1.18401	5e-05	0.000365313	yes
LOC103955387	XLOC_016561	76.4916	525.448	13.3982	28.2506	1.07624	5e-05	0.000365313	yes	-4.21719	5e-05	0.000365313	yes
LOC103955414	XLOC_016574	14.4302	8.34507	1.28815	3.01817	1.22837	0.0078	0.0279518	yes	-1.46725	0.0004	0.00230176	yes
LOC103955456	XLOC_016535	262.037	19.0628	72.5749	8.80168	-3.04362	5e-05	0.000365313	yes	-1.11491	0.00025	0.00153382	yes
LOC103955470	XLOC_016541	9.89132	5.66491	16.6364	41.3771	1.31449	5e-05	0.000365313	yes	2.86871	5e-05	0.000365313	yes
LOC103955561	XLOC_016709	2.1616	3.03409	3.58899	8.67828	1.27383	5e-05	0.000365313	yes	1.51614	5e-05	0.000365313	yes
LOC103955566	XLOC_016673	22.1884	27.5354	22.9573	10.5081	-1.12745	0.0002	0.00126344	yes	-1.38979	5e-05	0.000365313	yes
LOC103955573	XLOC_016719	39.8111	12.0543	133.972	35.102	-1.93231	5e-05	0.000365313	yes	1.54201	5e-05	0.000365313	yes
LOC103955582	XLOC_016683	4.20235	3.98432	3.83579	1.57552	-1.28369	0.0034	0.0141032	yes	-1.3385	0.00485	0.0189168	yes
LOC103955602	XLOC_016719	39.8111	12.0543	133.972	35.102	-1.93231	5e-05	0.000365313	yes	1.54201	5e-05	0.000365313	yes
LOC103955660	XLOC_016748	2.98607	83.1452	1.29545	18.6308	3.84616	5e-05	0.000365313	yes	-2.15794	5e-05	0.000365313	yes
LOC103955745	XLOC_016916	2.79394	0.461317	2.44375	1.13642	-1.1046	0.0003	0.0017963	yes	1.30067	0.00715	0.0260385	yes
LOC103955809	XLOC_016969	0.549399	1.03003	0.452015	2.73255	2.59581	0.0012	0.00588485	yes	1.40756	0.01085	0.0365873	yes
LOC103955845	XLOC_016945	446.876	918.936	30.2931	74.2946	1.29427	5e-05	0.000365313	yes	-3.62863	5e-05	0.000365313	yes
LOC103955907	XLOC_017022	39.0056	53.7725	2.86138	16.0094	2.48413	5e-05	0.000365313	yes	-1.74795	5e-05	0.000365313	yes
LOC103955916	XLOC_017025	0.850719	1.14379	5.40682	26.7044	2.30423	5e-05	0.000365313	yes	4.54519	5e-05	0.000365313	yes
LOC103955949	XLOC_017067	0	0.216734	0.147211	1.67728	3.51017	0.0007	0.00371783	yes	2.95213	0.0009	0.00460421	yes
LOC103955950	XLOC_017132	0.0783576	0.17031	0.354724	8.76341	4.62673	5e-05	0.000365313	yes	5.68526	5e-05	0.000365313	yes
LOC103955955	XLOC_017134	36.8489	23.3145	26.1	5.86331	-2.15426	5e-05	0.000365313	yes	-1.99144	5e-05	0.000365313	yes
LOC103955957	XLOC_017070	145.613	111.064	16.2326	33.9936	1.06637	5e-05	0.000365313	yes	-1.70806	5e-05	0.000365313	yes
LOC103955973	XLOC_017077	44.9532	4.74797	33.8517	10.1079	-1.74374	5e-05	0.000365313	yes	1.09011	0.00065	0.00348956	yes
LOC103956037	XLOC_017111	1.60864	6.03469	4.27557	15.7485	1.88103	5e-05	0.000365313	yes	1.38387	5e-05	0.000365313	yes
LOC103956053	XLOC_017118	286.324	571.904	15.9823	61.316	1.93979	5e-05	0.000365313	yes	-3.22144	5e-05	0.000365313	yes
LOC103956082	XLOC_001734	12.3607	29.4908	33.6524	8.62168	-1.96467	5e-05	0.000365313	yes	-1.77423	5e-05	0.000365313	yes
LOC103956093	XLOC_001734	12.3607	29.4908	33.6524	8.62168	-1.96467	5e-05	0.000365313	yes	-1.77423	5e-05	0.000365313	yes
LOC103956097	XLOC_017238	5.42971	13.4905	18.0642	36.772	1.02548	0.00065	0.00348956	yes	1.44667	5e-05	0.000365313	yes
LOC103956117	XLOC_001734	12.3607	29.4908	33.6524	8.62168	-1.96467	5e-05	0.000365313	yes	-1.77423	5e-05	0.000365313	yes
LOC103956126	XLOC_001734	12.3607	29.4908	33.6524	8.62168	-1.96467	5e-05	0.000365313	yes	-1.77423	5e-05	0.000365313	yes
LOC103956162	XLOC_017286	6.7249	20.5796	13.1778	46.5039	1.81924	5e-05	0.000365313	yes	1.17614	5e-05	0.000365313	yes
LOC103956337	XLOC_017445	22.992	30.2073	4.02039	8.16905	1.02283	0.003	0.0127036	yes	-1.88666	5e-05	0.000365313	yes
LOC103956342	XLOC_017478	2.89389	1.50983	1.44831	3.96151	1.45167	0.0044	0.017452	yes	1.39166	0.00855	0.0301272	yes
LOC103956371	XLOC_017496	24.0731	11.5173	16.3057	5.7561	-1.50221	5e-05	0.000365313	yes	-1.00063	0.00075	0.00394133	yes
LOC103956372	XLOC_017497	67.2064	168.609	79.881	18.7692	-2.08949	5e-05	0.000365313	yes	-3.16724	5e-05	0.000365313	yes
LOC103956416	XLOC_017525	0.0494136	0	0.227918	2.89041	3.66469	0.0111	0.0372695	yes	inf	5e-05	0.000365313	yes
LOC103956427	XLOC_017532	0	0	0	1.00214	inf	5e-05	0.000365313	yes	inf	5e-05	0.000365313	yes
LOC103956439	XLOC_017539	19.7183	20.1445	0.714743	1.53854	1.10607	0.0144	0.045984	yes	-3.71075	5e-05	0.000365313	yes
LOC103956440	XLOC_017539	19.7183	20.1445	0.714743	1.53854	1.10607	0.0144	0.045984	yes	-3.71075	5e-05	0.000365313	yes
LOC103956457	XLOC_017599	3.50098	1.64906	11.0701	4.82111	-1.19923	0.00015	0.000981904	yes	1.54772	0.00155	0.00730848	yes
LOC103956564	XLOC_017696	182.572	718.759	58.7021	23.3778	-1.32827	5e-05	0.000365313	yes	-4.9423	5e-05	0.000365313	yes
LOC103956596	XLOC_017681	2.59733	7.21525	7.55048	16.6587	1.14163	0.00015	0.000981904	yes	1.20715	0.0005	0.00278616	yes
LOC103956610	XLOC_017719	7.54443	3.46023	6.3967	1.07206	-2.57694	5e-05	0.000365313	yes	-1.69048	0.0008	0.00416447	yes
LOC103956618	XLOC_017760	22.8311	12.9	17.0448	2.89361	-2.55839	5e-05	0.000365313	yes	-2.15643	5e-05	0.000365313	yes
LOC103956680	XLOC_017810	9.57587	1.00008	5.3935	0.328875	-4.03561	5e-05	0.000365313	yes	-1.60451	0.0124	0.0407717	yes
LOC103956697	XLOC_017821	54.9354	74.1178	4.87907	2.43044	-1.00539	0.0007	0.00371783	yes	-4.93053	5e-05	0.000365313	yes
LOC103956770	XLOC_017869	21.5388	29.198	60.7865	167.441	1.46183	5e-05	0.000365313	yes	2.51971	5e-05	0.000365313	yes
LOC103956854	XLOC_017957	0.894104	2.57596	2.41439	9.48236	1.97358	5e-05	0.000365313	yes	1.88014	5e-05	0.000365313	yes
LOC103956865	XLOC_017961	3.07509	5.66767	3.40035	1.09549	-1.63411	0.00165	0.00770596	yes	-2.37118	0.0004	0.00230176	yes
LOC103956977	XLOC_018102	32.2086	42.8305	5.11699	1.31556	-1.95962	0.00095	0.0048242	yes	-5.02489	5e-05	0.000365313	yes
LOC103957037	XLOC_018131	0.499454	0.445486	1.19875	2.69781	1.17026	0.0073	0.02648	yes	2.59834	0.0016	0.00750926	yes
LOC103957053	XLOC_018141	99.7174	51.5124	24.8151	7.28318	-1.76858	5e-05	0.000365313	yes	-2.82228	5e-05	0.000365313	yes
LOC103957069	XLOC_018201	273.748	77.1514	18.0639	7.62986	-1.24338	5e-05	0.000365313	yes	-3.33796	5e-05	0.000365313	yes
LOC103957103	XLOC_018224	0.225306	0.240806	0.167886	1.86218	3.47144	0.0019	0.00867797	yes	2.95105	0.0022	0.0098112	yes
LOC103957156	XLOC_018245	3.5733	4.69975	0.486005	1.69829	1.80504	0.0127	0.0415616	yes	-1.4685	0.00385	0.015635	yes
LOC103957188	XLOC_001882	13.0345	15.4577	6.43131	2.35755	-1.44783	0.0002	0.00126344	yes	-2.71296	5e-05	0.000365313	yes
LOC103957285	XLOC_018427	94.1361	20.752	14.977	3.12349	-2.26152	5e-05	0.000365313	yes	-2.73202	5e-05	0.000365313	yes
LOC103957287	XLOC_018430	14.9316	30.7623	35.0699	72.6713	1.05115	0.00025	0.00153382	yes	1.24022	0.0001	0.00068503	yes
LOC103957288	XLOC_018430	14.9316	30.7623	35.0699	72.6713	1.05115	0.00025	0.00153382	yes	1.24022	0.0001	0.00068503	yes
LOC103957311	XLOC_018404	0.242042	1.60471	0.859885	6.79858	2.98302	5e-05	0.000365313	yes	2.08292	5e-05	0.000365313	yes
LOC103957316	XLOC_018408	315.821	329.427	54.9024	121.951	1.15136	5e-05	0.000365313	yes	-1.43365	5e-05	0.000365313	yes
LOC103957335	XLOC_018464	4.72454	19.4929	1.87018	0.378362	-2.30533	0.01025	0.0349253	yes	-5.68704	0.0051	0.0197208	yes
LOC103957356	XLOC_018403	30.8048	19.8689	3.54344	1.44762	-1.29146	0.01175	0.0390213	yes	-3.77876	5e-05	0.000365313	yes
LOC103957411	XLOC_001809	17.1222	11.8498	6.7015	3.14917	-1.08951	0.014	0.0449521	yes	-1.91183	5e-05	0.000365313	yes
LOC103957412	XLOC_018489	17.4593	1.26751	35.3315	3.86111	-3.19387	0.00695	0.0254462	yes	1.60702	0.0047	0.0184291	yes
LOC103957413	XLOC_018489	17.4593	1.26751	35.3315	3.86111	-3.19387	0.00695	0.0254462	yes	1.60702	0.0047	0.0184291	yes
LOC103957464	XLOC_018564	3.6834	0.700427	8.8285	2.83989	-1.63633	5e-05	0.000365313	yes	2.01953	0.0006	0.00325735	yes
LOC103957504	XLOC_018647	39.0149	53.2147	5.53638	16.2816	1.55623	5e-05	0.000365313	yes	-1.70858	5e-05	0.000365313	yes
LOC103957537	XLOC_018607	12.0995	30.726	12.5875	5.07655	-1.31007	5e-05	0.000365313	yes	-2.59754	5e-05	0.000365313	yes
LOC103957542	XLOC_018610	35.0405	211.541	23.8096	48.0066	1.01169	5e-05	0.000365313	yes	-2.13964	5e-05	0.000365313	yes
LOC103957597	XLOC_018683	1.71646	3.81567	0.301429	1.60165	2.40967	0.006	0.022548	yes	-1.25238	0.009	0.0314083	yes
LOC103957600	XLOC_018686	0.985463	0.547241	1.16701	3.07886	1.39958	0.00185	0.00848608	yes	2.49215	5e-05	0.000365313	yes
LOC103957671	XLOC_018737	51.9912	371.518	3.37778	1.47098	-1.1993	0.0088	0.0308356	yes	-7.98051	5e-05	0.000365313	yes
LOC103957673	XLOC_018737	51.9912	371.518	3.37778	1.47098	-1.1993	0.0088	0.0308356	yes	-7.98051	5e-05	0.000365313	yes
LOC103957727	XLOC_018804	0.460193	3.27067	4.36747	10.0416	1.20111	0.00045	0.00254536	yes	1.61833	0.00065	0.00348956	yes
LOC103957747	XLOC_018792	15.654	11.2211	22.3876	4.16225	-2.42727	5e-05	0.000365313	yes	-1.43077	0.0006	0.00325735	yes
LOC103957793	XLOC_001924	5.4013	1.31015	19.297	4.87245	-1.98566	5e-05	0.000365313	yes	1.89491	0.0016	0.00750926	yes
LOC103957874	XLOC_018943	0	0	0	1.1236	inf	0.00525	0.0202028	yes	inf	0.00455	0.0179357	yes
LOC103957939	XLOC_019033	0	10.8139	0	2.46278	inf	5e-05	0.000365313	yes	-2.13452	0.0053	0.0203636	yes
LOC103958022	XLOC_000123	11.0114	1.34001	11.4016	3.60323	-1.66187	5e-05	0.000365313	yes	1.42705	5e-05	0.000365313	yes
LOC103958041	XLOC_019091	7.24682	6.85982	3.79499	1.30011	-1.54547	0.0138	0.0444394	yes	-2.39954	0.0033	0.0137555	yes
LOC103958100	XLOC_019197	27.4632	26.7672	9.501	4.14554	-1.19652	0.0013	0.00630055	yes	-2.69084	5e-05	0.000365313	yes
LOC103958137	XLOC_001948	0	0.638429	0.0413816	1.31351	4.98829	5e-05	0.000365313	yes	1.04083	0.0049	0.0190794	yes
LOC103958164	XLOC_019228	8.5344	0.345835	12.0441	1.83146	-2.71726	5e-05	0.000365313	yes	2.40484	0.00705	0.0257368	yes
LOC103958234	XLOC_019271	16.637	13.6007	15.7403	32.7817	1.05843	5e-05	0.000365313	yes	1.26921	5e-05	0.000365313	yes
LOC103958349	XLOC_019432	11.0092	2.89611	15.0495	6.80173	-1.14574	5e-05	0.000365313	yes	1.23178	0.0001	0.00068503	yes
LOC103958377	XLOC_019492	4.93713	0.202882	4.1483	1.44632	-1.52013	5e-05	0.000365313	yes	2.83368	0.0002	0.00126344	yes
LOC103958389	XLOC_019452	7.76175	4.20817	18.2822	8.69809	-1.07167	5e-05	0.000365313	yes	1.0475	0.00035	0.00205103	yes
LOC103958416	XLOC_001957	10.2054	5.31041	2.68448	0.905547	-1.56778	0.0056	0.0213036	yes	-2.55196	0.00065	0.00348956	yes
LOC103958556	XLOC_019649	25.1	89.8137	39.8641	19.1678	-1.05641	0.00115	0.00567759	yes	-2.22825	5e-05	0.000365313	yes
LOC103958601	XLOC_019725	93.9374	26.5591	19.2682	3.97913	-2.27569	5e-05	0.000365313	yes	-2.73868	5e-05	0.000365313	yes
LOC103958607	XLOC_019674	22.6457	4.1196	93.6618	20.8703	-2.16601	5e-05	0.000365313	yes	2.34087	5e-05	0.000365313	yes
LOC103958614	XLOC_019730	5.51732	6.60619	7.29506	0.626776	-3.5409	5e-05	0.000365313	yes	-3.3978	0.00025	0.00153382	yes
LOC103958619	XLOC_019735	169.588	2.56879	76.8629	5.56805	-3.78704	5e-05	0.000365313	yes	1.11608	0.0026	0.0112832	yes
LOC103958664	XLOC_019706	52.9476	428.53	0.289591	2.47479	3.09522	0.011	0.0369941	yes	-7.43595	5e-05	0.000365313	yes
LOC103958668	XLOC_019762	2205.21	2605.82	116.888	42.4808	-1.46024	5e-05	0.000365313	yes	-5.93878	5e-05	0.000365313	yes
LOC103958701	XLOC_019776	1.71889	7.25926	0.5009	1.77169	1.82253	0.0082	0.0291224	yes	-2.0347	5e-05	0.000365313	yes
LOC103958749	XLOC_019807	6.459	20.4827	2.77889	6.32012	1.18544	0.00055	0.00302394	yes	-1.69638	5e-05	0.000365313	yes
LOC103958762	XLOC_019873	6.10282	4.85547	4.63979	2.02183	-1.1984	0.00165	0.00770596	yes	-1.26395	0.0035	0.0144455	yes
LOC103958763	XLOC_019873	6.10282	4.85547	4.63979	2.02183	-1.1984	0.00165	0.00770596	yes	-1.26395	0.0035	0.0144455	yes
LOC103958906	XLOC_019986	0.0280605	0	6.02484	2.07899	-1.53504	5e-05	0.000365313	yes	inf	5e-05	0.000365313	yes
LOC103958907	XLOC_019989	22.2762	5.78289	3.20563	0.647957	-2.30664	5e-05	0.000365313	yes	-3.15782	5e-05	0.000365313	yes
LOC103958911	XLOC_019908	15.0051	2.3957	34.7191	16.4385	-1.07865	0.0011	0.00546696	yes	2.77856	0.00135	0.00650634	yes
LOC103958959	XLOC_020052	4.55275	64.6335	2.16408	6.35542	1.55423	5e-05	0.000365313	yes	-3.34622	5e-05	0.000365313	yes
LOC103958960	XLOC_020052	4.55275	64.6335	2.16408	6.35542	1.55423	5e-05	0.000365313	yes	-3.34622	5e-05	0.000365313	yes
LOC103958961	XLOC_020053	0.415036	0.163322	0.812403	1.9442	1.25891	0.0108	0.0364505	yes	3.57338	0.00705	0.0257368	yes
LOC103959077	XLOC_020129	61.7945	93.1751	17.8744	36.9736	1.0486	0.00015	0.000981904	yes	-1.33345	5e-05	0.000365313	yes
LOC103959117	XLOC_020171	10.8814	2.09939	24.3557	7.49136	-1.70096	5e-05	0.000365313	yes	1.83526	5e-05	0.000365313	yes
LOC103959355	XLOC_020422	30.0541	58.9818	5.97488	2.5389	-1.23471	0.004	0.0161415	yes	-4.53799	5e-05	0.000365313	yes
LOC103959357	XLOC_020389	1.07812	3.04711	1.77402	0.365965	-2.27725	0.01455	0.0463673	yes	-3.05767	0.01075	0.0363138	yes
LOC103959361	XLOC_020394	53.2022	10.0934	35.4981	1.37412	-4.69116	5e-05	0.000365313	yes	-2.87683	0.0015	0.00711035	yes
LOC103959368	XLOC_020427	3.84436	5.92618	11.0982	22.5855	1.02507	5e-05	0.000365313	yes	1.93023	5e-05	0.000365313	yes
LOC103959371	XLOC_020398	3.50903	4.63867	0.425029	1.51866	1.83716	0.00155	0.00730848	yes	-1.61091	0.00045	0.00254536	yes
LOC103959403	XLOC_020470	30.7283	40.2763	41.3831	103.202	1.31835	5e-05	0.000365313	yes	1.35746	5e-05	0.000365313	yes
LOC103959459	XLOC_020528	16.7901	2.76802	23.8235	10.7524	-1.14772	5e-05	0.000365313	yes	1.95774	5e-05	0.000365313	yes
LOC103959471	XLOC_020535	73.0868	19.8151	32.3826	4.18094	-2.95332	5e-05	0.000365313	yes	-2.2447	5e-05	0.000365313	yes
LOC103959473	XLOC_020535	73.0868	19.8151	32.3826	4.18094	-2.95332	5e-05	0.000365313	yes	-2.2447	5e-05	0.000365313	yes
LOC103959487	XLOC_020530	0	0	0	1.22295	inf	5e-05	0.000365313	yes	inf	5e-05	0.000365313	yes
LOC103959489	XLOC_020541	0	0.236071	0.176415	2.3897	3.75978	0.00545	0.020836	yes	3.33953	0.00825	0.0292669	yes
LOC103959505	XLOC_020557	0.261104	0.403687	0.0605538	1.21998	4.3325	0.00175	0.00809652	yes	1.59555	0.0015	0.00711035	yes
LOC103959526	XLOC_020575	0.542079	0.765328	5.46798	2.61936	-1.06179	0.00135	0.00650634	yes	1.77506	0.00055	0.00302394	yes
LOC103959532	XLOC_020613	76.1083	13.8905	9.39379	0.956746	-3.2955	5e-05	0.000365313	yes	-3.85982	5e-05	0.000365313	yes
LOC103959631	XLOC_020669	197.177	50.9555	6.96834	22.6605	1.70129	5e-05	0.000365313	yes	-1.16906	5e-05	0.000365313	yes
LOC103959695	XLOC_020781	0.224463	0.222421	0.447938	1.98484	2.14765	5e-05	0.000365313	yes	3.15766	0.00015	0.000981904	yes
LOC103959747	XLOC_020757	59.299	93.9549	11.0452	22.4296	1.02198	5e-05	0.000365313	yes	-2.06657	5e-05	0.000365313	yes
LOC103959803	XLOC_020887	2.21226	1.1691	1.08057	5.2174	2.27154	5e-05	0.000365313	yes	2.15793	0.0001	0.00068503	yes
LOC103959816	XLOC_020895	0.590837	0.669507	0.80273	2.15624	1.42553	0.00135	0.00650634	yes	1.68735	0.002	0.0090615	yes
LOC103959866	XLOC_002186	36.6968	1.05123	30.5356	7.44737	-2.03569	5e-05	0.000365313	yes	2.82466	5e-05	0.000365313	yes
LOC103959875	XLOC_002085	15.0241	11.2378	3.63548	22.844	2.6516	5e-05	0.000365313	yes	1.02345	0.0005	0.00278616	yes
LOC103959885	XLOC_002187	0.57915	0.687028	0.181185	2.39123	3.72222	5e-05	0.000365313	yes	1.79931	0.0003	0.0017963	yes
LOC103959904	XLOC_020936	36.3437	35.1038	140.02	328.298	1.22937	5e-05	0.000365313	yes	3.22531	5e-05	0.000365313	yes
LOC103960058	XLOC_002097	21.8224	117.282	92.8375	33.4778	-1.4715	5e-05	0.000365313	yes	-1.80871	5e-05	0.000365313	yes
LOC103960102	XLOC_021136	4.56785	15.1247	67.4991	173.24	1.35983	5e-05	0.000365313	yes	3.51779	5e-05	0.000365313	yes
LOC103960152	XLOC_021150	37.9939	0.703314	4.80917	10.0793	1.06753	0.0069	0.0252955	yes	3.84108	0.0073	0.02648	yes
LOC103960165	XLOC_021207	42.0043	174.41	79.3454	28.3788	-1.48333	5e-05	0.000365313	yes	-2.6196	5e-05	0.000365313	yes
LOC103960192	XLOC_002207	29.6745	11.8515	31.176	2.25429	-3.78969	5e-05	0.000365313	yes	-2.39433	0.00275	0.0118267	yes
LOC103960208	XLOC_002207	29.6745	11.8515	31.176	2.25429	-3.78969	5e-05	0.000365313	yes	-2.39433	0.00275	0.0118267	yes
LOC103960230	XLOC_021303	524.835	445.072	14.3198	38.1785	1.41475	5e-05	0.000365313	yes	-3.54321	5e-05	0.000365313	yes
LOC103960333	XLOC_021340	0.061058	0	0	1.06923	inf	5e-05	0.000365313	yes	inf	5e-05	0.000365313	yes
LOC103960334	XLOC_021340	0.061058	0	0	1.06923	inf	5e-05	0.000365313	yes	inf	5e-05	0.000365313	yes
LOC103960363	XLOC_021435	6.33903	1.81582	3.86342	8.38084	1.11722	5e-05	0.000365313	yes	2.20647	5e-05	0.000365313	yes
LOC103960375	XLOC_021408	13.8716	21.0559	16.1387	7.43997	-1.11715	5e-05	0.000365313	yes	-1.50086	5e-05	0.000365313	yes
LOC103960466	XLOC_021485	0.452462	4.29149	3.05616	13.5022	2.1434	5e-05	0.000365313	yes	1.65364	0.00015	0.000981904	yes
LOC103960628	XLOC_002134	0.11651	1.18126	2.9703	7.13435	1.26418	0.00025	0.00153382	yes	2.59446	5e-05	0.000365313	yes
LOC103960649	XLOC_021676	41.9763	20.0835	20.1732	7.01655	-1.52361	0.00175	0.00809652	yes	-1.51717	0.00515	0.0198835	yes
LOC103960651	XLOC_021676	41.9763	20.0835	20.1732	7.01655	-1.52361	0.00175	0.00809652	yes	-1.51717	0.00515	0.0198835	yes
LOC103960652	XLOC_021676	41.9763	20.0835	20.1732	7.01655	-1.52361	0.00175	0.00809652	yes	-1.51717	0.00515	0.0198835	yes
LOC103960653	XLOC_021676	41.9763	20.0835	20.1732	7.01655	-1.52361	0.00175	0.00809652	yes	-1.51717	0.00515	0.0198835	yes
LOC103960655	XLOC_021676	41.9763	20.0835	20.1732	7.01655	-1.52361	0.00175	0.00809652	yes	-1.51717	0.00515	0.0198835	yes
LOC103960731	XLOC_002138	37.0798	17.5086	24.3991	7.69299	-1.66521	5e-05	0.000365313	yes	-1.18645	0.0023	0.010185	yes
LOC103960751	XLOC_021769	36.0247	58.1633	1.7765	4.76712	1.42408	0.00095	0.0048242	yes	-3.60892	5e-05	0.000365313	yes
LOC103960819	XLOC_021840	1.80082	0.675751	22.7001	4.71864	-2.26625	5e-05	0.000365313	yes	2.80381	5e-05	0.000365313	yes
LOC103960849	XLOC_021890	2.79375	1.48831	3.12996	7.13598	1.18896	0.0011	0.00546696	yes	2.26144	0.0002	0.00126344	yes
LOC103960852	XLOC_021862	13.24	16.8717	16.1361	50.2591	1.6391	5e-05	0.000365313	yes	1.57478	5e-05	0.000365313	yes
LOC103960902	XLOC_021966	58.6618	62.3555	24.2591	3.20226	-2.92136	5e-05	0.000365313	yes	-4.28335	5e-05	0.000365313	yes
LOC103960948	XLOC_021989	10.0938	47.6794	7.25745	14.6103	1.00945	0.00025	0.00153382	yes	-1.70638	5e-05	0.000365313	yes
LOC103961073	XLOC_022105	4.64421	16.1291	65.382	135.153	1.04763	5e-05	0.000365313	yes	3.06685	5e-05	0.000365313	yes
LOC103961106	XLOC_022105	4.64421	16.1291	65.382	135.153	1.04763	5e-05	0.000365313	yes	3.06685	5e-05	0.000365313	yes
LOC103961169	XLOC_022180	274.079	43.7594	40.8239	12.6304	-1.69251	5e-05	0.000365313	yes	-1.79269	5e-05	0.000365313	yes
LOC103961180	XLOC_022188	1.14531	10.6139	2.82863	66.9267	4.56441	5e-05	0.000365313	yes	2.65663	5e-05	0.000365313	yes
LOC103961264	XLOC_022260	1.81087	3.25534	1.4693	0.415085	-1.82365	0.0043	0.0171256	yes	-2.97133	0.0004	0.00230176	yes
LOC103961277	XLOC_022301	43.7686	4.40448	54.8644	16.5579	-1.72835	5e-05	0.000365313	yes	1.91048	5e-05	0.000365313	yes
LOC103961302	XLOC_022323	0.125642	0.168524	0.538999	1.10739	1.03881	0.0066	0.0243971	yes	2.71614	0.0003	0.0017963	yes
LOC103961363	XLOC_022403	1.79065	5.39837	0.79516	1.9714	1.3099	0.0119	0.0394267	yes	-1.4533	0.0023	0.010185	yes
LOC103961438	XLOC_022446	7.8264	5.23982	5.58858	2.30699	-1.27647	0.00065	0.00348956	yes	-1.18351	0.00435	0.0172906	yes
LOC103961603	XLOC_022617	6.92944	0.789065	9.0217	3.98211	-1.17987	0.00035	0.00205103	yes	2.33532	5e-05	0.000365313	yes
LOC103961672	XLOC_022671	11.2476	8.01097	4.61614	1.81886	-1.34365	0.0019	0.00867797	yes	-2.13894	0.0003	0.0017963	yes
LOC103961673	XLOC_022671	11.2476	8.01097	4.61614	1.81886	-1.34365	0.0019	0.00867797	yes	-2.13894	0.0003	0.0017963	yes
LOC103961700	XLOC_022722	3.07974	1.19803	2.07467	7.87453	1.92432	0.00035	0.00205103	yes	2.71653	0.0004	0.00230176	yes
LOC103961715	XLOC_022699	3.05413	0.58902	0.606308	1.87458	1.62844	0.0042	0.0167995	yes	1.67018	0.00745	0.0269258	yes
LOC103961724	XLOC_022725	25.4977	10.9093	8.29924	3.48673	-1.2511	0.01205	0.0398244	yes	-1.64561	0.00545	0.020836	yes
LOC103961794	XLOC_022808	21.7853	12.8388	1.40808	5.75672	2.03152	5e-05	0.000365313	yes	-1.1572	0.0014	0.00670936	yes
LOC103961847	XLOC_002281	5.1333	53.7761	4.98241	10.3383	1.05309	0.0005	0.00278616	yes	-2.37896	5e-05	0.000365313	yes
LOC103961901	XLOC_022901	61.1424	17.6493	22.5082	5.97946	-1.91236	0.0001	0.00068503	yes	-1.56152	0.0021	0.00943531	yes
LOC103961939	XLOC_022978	1.8232	11.5187	0.282363	1.78293	2.65863	0.00895	0.0312657	yes	-2.69166	5e-05	0.000365313	yes
LOC103961954	XLOC_022943	12.7134	29.845	2.69043	9.8824	1.87702	5e-05	0.000365313	yes	-1.59455	5e-05	0.000365313	yes
LOC103962014	XLOC_023015	0.348729	3.76593	3.99871	9.29429	1.21681	0.00215	0.00962451	yes	1.30334	0.00315	0.013234	yes
LOC103962025	XLOC_023037	31.0018	41.3462	50.9958	19.1019	-1.41666	5e-05	0.000365313	yes	-1.11404	5e-05	0.000365313	yes
LOC103962133	XLOC_023163	18.1131	3.04508	27.9586	7.00406	-1.99703	5e-05	0.000365313	yes	1.20171	0.00585	0.0220888	yes
LOC103962152	XLOC_023176	7.25425	5.26529	2.05194	0.616983	-1.73368	0.0002	0.00126344	yes	-3.09321	5e-05	0.000365313	yes
LOC103962164	XLOC_023147	15.2061	1.78936	3.95997	9.20775	1.21736	0.0012	0.00588485	yes	2.3634	5e-05	0.000365313	yes
LOC103962234	XLOC_023239	3.36656	0.531274	4.46353	1.44351	-1.6286	5e-05	0.000365313	yes	1.44206	0.01435	0.0458535	yes
LOC103962252	XLOC_023270	0.635267	14.7453	0	68.912	inf	5e-05	0.000365313	yes	2.2245	5e-05	0.000365313	yes
LOC103962314	XLOC_023305	1.67206	8.5372	0.449072	1.74161	1.9554	0.00975	0.0335369	yes	-2.29334	0.00015	0.000981904	yes
LOC103962321	XLOC_023343	10.8235	18.0906	1.25191	3.90197	1.64007	5e-05	0.000365313	yes	-2.21297	5e-05	0.000365313	yes
LOC103962349	XLOC_023310	25.2183	211.533	24.8525	55.0512	1.14738	5e-05	0.000365313	yes	-1.94204	5e-05	0.000365313	yes
LOC103962430	XLOC_023454	44.6358	46.4112	63.7003	18.3374	-1.79651	5e-05	0.000365313	yes	-1.33968	5e-05	0.000365313	yes
LOC103962468	XLOC_023468	126.383	148.316	14.7355	39.3443	1.41686	5e-05	0.000365313	yes	-1.91444	5e-05	0.000365313	yes
LOC103962482	XLOC_023507	22.516	34.6815	16.6258	4.79429	-1.79403	5e-05	0.000365313	yes	-2.85478	5e-05	0.000365313	yes
LOC103962485	XLOC_023507	22.516	34.6815	16.6258	4.79429	-1.79403	5e-05	0.000365313	yes	-2.85478	5e-05	0.000365313	yes
LOC103962497	XLOC_023514	14.8411	5.9699	10.0307	1.48655	-2.75439	5e-05	0.000365313	yes	-2.00574	5e-05	0.000365313	yes
LOC103962498	XLOC_023515	9.92632	2.1594	20.6173	7.57321	-1.44488	5e-05	0.000365313	yes	1.81028	5e-05	0.000365313	yes
LOC103962503	XLOC_023517	5.94508	0.527764	5.66958	2.21036	-1.35896	0.0013	0.00630055	yes	2.06632	0.01065	0.0360348	yes
LOC103962520	XLOC_023494	6.28463	2.455	1.23611	6.24864	2.33773	5e-05	0.000365313	yes	1.34782	0.0006	0.00325735	yes
LOC103962535	XLOC_023542	0	0.945291	0.428746	12.407	4.85489	0.0124	0.0407717	yes	3.71426	0.0021	0.00943531	yes
LOC103962549	XLOC_023540	1.55416	1.33422	1.91968	4.50922	1.23201	5e-05	0.000365313	yes	1.75688	5e-05	0.000365313	yes
LOC103962576	XLOC_023600	13.2293	24.9979	13.7277	5.2139	-1.39666	0.0004	0.00230176	yes	-2.26137	5e-05	0.000365313	yes
LOC103962600	XLOC_023618	2.57426	0.784944	1.38822	3.17686	1.19437	0.00095	0.0048242	yes	2.01694	0.00015	0.000981904	yes
LOC103962638	XLOC_023662	2.93525	0	0.513702	2.39266	2.21961	0.0073	0.02648	yes	inf	5e-05	0.000365313	yes
LOC103962654	XLOC_023641	8.02795	6.05094	10.0144	24.3716	1.28313	5e-05	0.000365313	yes	2.00997	5e-05	0.000365313	yes
LOC103962706	XLOC_023704	0.691063	83.3642	2.87784	21.4461	2.89766	5e-05	0.000365313	yes	-1.95871	5e-05	0.000365313	yes
LOC103962736	XLOC_023727	1.7377	0.135824	2.71265	1.17488	-1.20719	0.00285	0.0121805	yes	3.1127	0.00595	0.0223953	yes
LOC103962737	XLOC_023763	6.03421	10.4867	3.17251	0.94817	-1.74241	0.0003	0.0017963	yes	-3.46728	5e-05	0.000365313	yes
LOC103962747	XLOC_023771	69.0726	25.2591	24.7685	8.9799	-1.46373	5e-05	0.000365313	yes	-1.49203	5e-05	0.000365313	yes
LOC103962863	XLOC_023854	9.44508	0.362643	7.29763	1.38863	-2.39376	5e-05	0.000365313	yes	1.93704	0.004	0.0161415	yes
LOC103962906	XLOC_023924	4.26483	1.02619	1.2512	2.94704	1.23596	0.0062	0.0231612	yes	1.52197	0.00705	0.0257368	yes
LOC103962907	XLOC_023891	9.53632	0.467643	1.60264	3.65534	1.18956	0.0087	0.0305461	yes	2.96653	0.0018	0.00829026	yes
LOC103962935	XLOC_023934	0.0557521	0.376914	0.604195	1.71056	1.50138	0.0052	0.0200467	yes	2.18216	0.00335	0.0139313	yes
LOC103962967	XLOC_023992	35.4265	3.58837	16.175	7.71658	-1.06773	5e-05	0.000365313	yes	1.10463	0.0008	0.00416447	yes
LOC103963122	XLOC_024102	87.4164	260.93	3.85712	10.8945	1.498	0.0003	0.0017963	yes	-4.582	5e-05	0.000365313	yes
LOC103963176	XLOC_024165	0.723095	0.25322	2.51868	0.970749	-1.3755	0.002	0.0090615	yes	1.93871	0.01375	0.0443072	yes
LOC103963210	XLOC_024184	10.5594	40.8228	29.5428	13.8329	-1.0947	5e-05	0.000365313	yes	-1.56127	5e-05	0.000365313	yes
LOC103963212	XLOC_024186	6.02305	0.39689	15.8943	6.98582	-1.18601	5e-05	0.000365313	yes	4.13762	5e-05	0.000365313	yes
LOC103963266	XLOC_024184	10.5594	40.8228	29.5428	13.8329	-1.0947	5e-05	0.000365313	yes	-1.56127	5e-05	0.000365313	yes
LOC103963336	XLOC_024284	0.175678	16.976	0	1.36829	inf	5e-05	0.000365313	yes	-3.63304	5e-05	0.000365313	yes
LOC103963365	XLOC_024284	0.175678	16.976	0	1.36829	inf	5e-05	0.000365313	yes	-3.63304	5e-05	0.000365313	yes
LOC103963394	XLOC_024360	1.13779	0.239923	0.403517	2.28185	2.4995	5e-05	0.000365313	yes	3.24956	0.00055	0.00302394	yes
LOC103963421	XLOC_024375	9.77248	2.24848	4.91417	10.4696	1.09119	0.00225	0.00999752	yes	2.21919	0.0001	0.00068503	yes
LOC103963466	XLOC_024432	1.65188	20.4275	0.491728	1.73394	1.81812	0.01355	0.0437985	yes	-3.55839	5e-05	0.000365313	yes
LOC103963492	XLOC_000143	121.313	2010.75	13.1977	30.1123	1.19007	5e-05	0.000365313	yes	-6.06124	5e-05	0.000365313	yes
LOC103963493	XLOC_002426	14.3036	10.7635	10.4504	22.3643	1.09763	5e-05	0.000365313	yes	1.05505	0.0001	0.00068503	yes
LOC103963564	XLOC_024522	9.42251	3.25564	15.0257	7.47254	-1.00776	5e-05	0.000365313	yes	1.19866	0.00045	0.00254536	yes
LOC103963568	XLOC_024554	44.5122	1.73653	11.8099	24.7697	1.06858	5e-05	0.000365313	yes	3.8343	5e-05	0.000365313	yes
LOC103963726	XLOC_024666	6.88075	15.9926	3.3941	7.87474	1.2142	0.00945	0.032687	yes	-1.0221	0.00685	0.0251451	yes
LOC103963808	XLOC_024751	46.0495	69.3153	7.99085	23.3985	1.55	5e-05	0.000365313	yes	-1.56676	5e-05	0.000365313	yes
LOC103963865	XLOC_024820	42.2526	3.19567	11.6579	28.8414	1.30684	5e-05	0.000365313	yes	3.17395	5e-05	0.000365313	yes
LOC103963906	XLOC_024846	1.09428	0.703526	0.500608	1.58381	1.66165	0.00035	0.00205103	yes	1.17073	0.00825	0.0292669	yes
LOC103963987	XLOC_024902	71.1192	2489.24	2.0464	0.423333	-2.27322	0.0036	0.0147812	yes	-12.5216	0.00065	0.00348956	yes
LOC103964029	XLOC_000334	180.46	103.028	11.0537	3.25026	-1.7659	5e-05	0.000365313	yes	-4.98634	5e-05	0.000365313	yes
LOC103964070	XLOC_025020	36.3163	0.702992	10.0187	4.3259	-1.21162	0.0028	0.0120055	yes	2.62142	0.0039	0.0158039	yes
LOC103964177	XLOC_025114	0.437514	0	0	1.10599	inf	5e-05	0.000365313	yes	inf	5e-05	0.000365313	yes
LOC103964239	XLOC_025192	5.51861	8.48568	6.93073	17.6435	1.34806	5e-05	0.000365313	yes	1.05604	0.00105	0.00525337	yes
LOC103964240	XLOC_025192	5.51861	8.48568	6.93073	17.6435	1.34806	5e-05	0.000365313	yes	1.05604	0.00105	0.00525337	yes
LOC103964344	XLOC_025319	11.0519	0.855012	12.6994	5.03336	-1.33517	5e-05	0.000365313	yes	2.55751	5e-05	0.000365313	yes
LOC103964401	XLOC_025276	21.7455	2.09159	19.1017	8.86233	-1.10794	0.00135	0.00650634	yes	2.08309	0.0002	0.00126344	yes
LOC103964560	XLOC_002494	16.4341	9.30521	12.0049	2.6113	-2.20079	5e-05	0.000365313	yes	-1.83327	5e-05	0.000365313	yes
LOC103964570	XLOC_025515	1.60171	2.09284	4.05123	9.85361	1.28229	5e-05	0.000365313	yes	2.23519	5e-05	0.000365313	yes
LOC103964669	XLOC_025601	4.70751	1.18232	6.89389	3.28246	-1.07054	0.00025	0.00153382	yes	1.47316	0.0004	0.00230176	yes
LOC103964713	XLOC_025626	0.565663	0.244513	11.0643	3.84412	-1.52519	5e-05	0.000365313	yes	3.97467	0.00025	0.00153382	yes
LOC103964799	XLOC_002600	9.04929	1.98854	10.2457	4.07119	-1.33149	5e-05	0.000365313	yes	1.03374	0.00535	0.0205229	yes
LOC103964867	XLOC_025783	7.42019	6.75812	5.38485	2.65037	-1.02271	0.0009	0.00460421	yes	-1.35043	0.0001	0.00068503	yes
LOC103964874	XLOC_025801	1.06883	0.50812	0.890319	2.51394	1.49756	0.00605	0.0227052	yes	2.30671	0.0058	0.0219304	yes
LOC103964932	XLOC_025854	14.3837	8.6384	11.979	29.554	1.30284	0.0018	0.00829026	yes	1.77452	0.00045	0.00254536	yes
LOC103964963	XLOC_025868	24.5364	19.8734	2.97376	1.33865	-1.15151	0.01125	0.0376806	yes	-3.89199	5e-05	0.000365313	yes
LOC103965131	XLOC_026071	0.76882	2.16122	1.6049	5.79079	1.85128	5e-05	0.000365313	yes	1.42191	0.0009	0.00460421	yes
LOC103965140	XLOC_026034	0.428408	1.02922	0.359385	5.85271	4.0255	5e-05	0.000365313	yes	2.50756	0.0001	0.00068503	yes
LOC103965309	XLOC_026244	3.55415	12.8871	4.28962	1.45927	-1.55561	0.00535	0.0205229	yes	-3.14261	0.0001	0.00068503	yes
LOC103965483	XLOC_026359	3.13689	9.68352	1.13289	4.19024	1.88702	5e-05	0.000365313	yes	-1.2085	0.001	0.00504084	yes
LOC103965488	XLOC_026377	103.445	63.9155	81.3902	30.2916	-1.42594	5e-05	0.000365313	yes	-1.07725	5e-05	0.000365313	yes
LOC103965499	XLOC_002622	1.75456	2.14359	1.71055	0.253598	-2.75384	0.0001	0.00068503	yes	-3.07941	0.0003	0.0017963	yes
LOC103965514	XLOC_026396	7.06087	4.73089	0.506964	2.35399	2.21516	5e-05	0.000365313	yes	-1.007	0.0036	0.0147812	yes
LOC103965595	XLOC_026512	0.686252	1.71961	1.64891	3.88874	1.23779	0.0019	0.00867797	yes	1.17722	0.0056	0.0213036	yes
LOC103965642	XLOC_026552	1.4314	1.10951	0.77101	2.67148	1.79282	0.0019	0.00867797	yes	1.26772	0.0128	0.0418216	yes
LOC103965672	XLOC_026590	0.654369	0.169556	1.15005	3.28268	1.51318	0.00035	0.00205103	yes	4.27504	0.00325	0.0135794	yes
LOC103965675	XLOC_026567	3.71327	0.286962	1.41625	10.0308	2.82428	5e-05	0.000365313	yes	5.12743	0.00705	0.0257368	yes
LOC103965750	XLOC_002642	0.19468	0	5.48449	2.41046	-1.18605	0.0018	0.00829026	yes	inf	5e-05	0.000365313	yes
LOC103965759	XLOC_026669	396.57	56.0411	75.6596	17.0209	-2.15221	5e-05	0.000365313	yes	-1.71918	5e-05	0.000365313	yes
LOC103965792	XLOC_000011	261.588	915.345	156.489	395.771	1.33861	5e-05	0.000365313	yes	-1.20965	5e-05	0.000365313	yes
LOC103965824	XLOC_026741	2.69476	4.02962	30.4753	63.9333	1.06893	5e-05	0.000365313	yes	3.98785	5e-05	0.000365313	yes
LOC103965868	XLOC_002715	2.50355	2.68374	3.3861	8.0569	1.2506	0.0027	0.0116454	yes	1.58598	0.0028	0.0120055	yes
LOC103965891	XLOC_026793	1.68054	3.28092	4.92145	12.9098	1.39131	5e-05	0.000365313	yes	1.97629	5e-05	0.000365313	yes
LOC103965920	XLOC_026829	0.662228	0.195046	2.59495	1.21681	-1.0926	0.0004	0.00230176	yes	2.64122	0.00035	0.00205103	yes
LOC103966021	XLOC_002663	8.99826	10.866	9.18258	2.58321	-1.82973	5e-05	0.000365313	yes	-2.07258	5e-05	0.000365313	yes
LOC103966031	XLOC_002663	8.99826	10.866	9.18258	2.58321	-1.82973	5e-05	0.000365313	yes	-2.07258	5e-05	0.000365313	yes
LOC103966082	XLOC_026947	0.530804	0.238999	0.590635	1.26641	1.10041	0.00415	0.0166372	yes	2.40567	0.00025	0.00153382	yes
LOC103966092	XLOC_026988	4.71243	1.52594	4.95637	12.5488	1.34019	5e-05	0.000365313	yes	3.03977	5e-05	0.000365313	yes
LOC103966093	XLOC_026954	6.67834	6.95098	0.531603	2.21114	2.05637	0.0036	0.0147812	yes	-1.65242	0.0016	0.00750926	yes
LOC103966107	XLOC_002667	67.7537	18.4836	95.9207	46.3672	-1.04874	5e-05	0.000365313	yes	1.32686	5e-05	0.000365313	yes
LOC103966239	XLOC_002676	16.3204	2.84854	18.451	8.94808	-1.04405	5e-05	0.000365313	yes	1.65135	5e-05	0.000365313	yes
LOC103966242	XLOC_027110	12.7032	57.8626	0.387084	2.77199	2.8402	0.01105	0.0371287	yes	-4.38364	5e-05	0.000365313	yes
LOC103966287	XLOC_027166	36.7022	16.104	11.1983	35.9516	1.68278	5e-05	0.000365313	yes	1.15864	5e-05	0.000365313	yes
LOC103966320	XLOC_027182	47.0786	2.24331	17.7143	7.92639	-1.16018	5e-05	0.000365313	yes	1.82103	5e-05	0.000365313	yes
LOC103966321	XLOC_027209	12.5122	7.81223	8.59566	2.79878	-1.61881	5e-05	0.000365313	yes	-1.48093	0.0001	0.00068503	yes
LOC103966324	XLOC_027184	14.3476	16.0139	9.06271	0.898761	-3.33393	5e-05	0.000365313	yes	-4.15524	5e-05	0.000365313	yes
LOC103966330	XLOC_027215	6.66014	144.965	3.81451	11.053	1.53486	5e-05	0.000365313	yes	-3.7132	5e-05	0.000365313	yes
LOC103966373	XLOC_027244	13.5143	1.92137	12.7753	4.48358	-1.51063	5e-05	0.000365313	yes	1.22252	0.00435	0.0172906	yes
LOC103966376	XLOC_027244	13.5143	1.92137	12.7753	4.48358	-1.51063	5e-05	0.000365313	yes	1.22252	0.00435	0.0172906	yes
LOC103966388	XLOC_027253	19.0453	0.714346	45.7483	3.52983	-3.69605	5e-05	0.000365313	yes	2.3049	0.0007	0.00371783	yes
LOC103966432	XLOC_002688	346.475	242.266	3.35654	7.76414	1.20985	0.0013	0.00630055	yes	-4.96362	5e-05	0.000365313	yes
LOC103966495	XLOC_027367	0.6759	3.61463	3.95611	13.6777	1.78968	5e-05	0.000365313	yes	1.91991	5e-05	0.000365313	yes
LOC103966522	XLOC_027367	0.6759	3.61463	3.95611	13.6777	1.78968	5e-05	0.000365313	yes	1.91991	5e-05	0.000365313	yes
LOC103966716	XLOC_027597	1.39139	3.1154	3.41497	1.25023	-1.44968	0.00035	0.00205103	yes	-1.31723	0.00395	0.0159719	yes
LOC103966720	XLOC_027575	111.283	1051.35	60.6857	149.598	1.30167	5e-05	0.000365313	yes	-2.81308	5e-05	0.000365313	yes
LOC103966741	XLOC_027591	22.865	2.27983	25.6066	8.48923	-1.59281	5e-05	0.000365313	yes	1.89671	5e-05	0.000365313	yes
LOC103966866	XLOC_027743	7.36692	3.56934	4.35962	1.30716	-1.73777	5e-05	0.000365313	yes	-1.44922	0.0023	0.010185	yes
LOC103966974	XLOC_027856	10.7109	4.10265	3.34121	8.39263	1.32875	5e-05	0.000365313	yes	1.03257	0.0015	0.00711035	yes
LOC103967024	XLOC_027905	91.9022	85.1825	32.3286	14.9055	-1.11697	5e-05	0.000365313	yes	-2.51471	5e-05	0.000365313	yes
LOC103967066	XLOC_027944	3.97974	0.886859	29.2313	11.3411	-1.36596	5e-05	0.000365313	yes	3.67671	5e-05	0.000365313	yes
LOC103967156	XLOC_028042	3.82955	3.35932	3.08832	9.97968	1.69217	5e-05	0.000365313	yes	1.57082	5e-05	0.000365313	yes
LOC103967194	XLOC_028029	18.7518	6.05077	5.11489	2.36407	-1.11343	0.00035	0.00205103	yes	-1.35585	0.0003	0.0017963	yes
LOC103967222	XLOC_028078	1.56966	9.93495	1.14676	4.57365	1.99578	0.0041	0.0164707	yes	-1.11917	0.0135	0.0436668	yes
LOC103967249	XLOC_028128	2.1697	0.765017	4.93583	2.21094	-1.15863	0.00045	0.00254536	yes	1.5311	0.004	0.0161415	yes
LOC103967283	XLOC_028116	45.3881	416.505	2.98742	10.077	1.7541	5e-05	0.000365313	yes	-5.36919	5e-05	0.000365313	yes
LOC103967290	XLOC_028152	4.2377	1.32447	6.51974	2.76892	-1.23549	5e-05	0.000365313	yes	1.06391	0.00725	0.0263347	yes
LOC103967340	XLOC_028219	35.421	19.9051	2.92316	8.73019	1.57849	0.00055	0.00302394	yes	-1.18906	0.0014	0.00670936	yes
LOC103967378	XLOC_028266	20.1155	34.1446	131.827	278.85	1.08084	5e-05	0.000365313	yes	3.02976	5e-05	0.000365313	yes
LOC103967481	XLOC_028361	11.5666	4.10231	3.12991	0.701149	-2.15833	0.00055	0.00302394	yes	-2.54864	0.00045	0.00254536	yes
LOC103967564	XLOC_002889	0.248405	2.5805	0.761975	10.3044	3.75737	5e-05	0.000365313	yes	1.99754	5e-05	0.000365313	yes
LOC103967600	XLOC_028465	0.631954	3.46315	1.5668	13.0507	3.05824	5e-05	0.000365313	yes	1.91397	0.0001	0.00068503	yes
LOC103967606	XLOC_028494	0.141627	0.791985	0.289971	5.41019	4.2217	0.0004	0.00230176	yes	2.77213	5e-05	0.000365313	yes
LOC103967727	XLOC_028599	0.929797	9.24507	0.806136	3.20174	1.98976	0.0053	0.0203636	yes	-1.52983	0.00095	0.0048242	yes
LOC103967739	XLOC_028616	3.13002	1.74082	0.942102	7.48935	2.99088	5e-05	0.000365313	yes	2.10507	5e-05	0.000365313	yes
LOC103967758	XLOC_028624	93.2084	15.5396	22.6102	2.34597	-3.26872	5e-05	0.000365313	yes	-2.72769	0.0001	0.00068503	yes
LOC103967901	XLOC_000159	4.75726	8.9674	8.6941	3.05568	-1.50855	5e-05	0.000365313	yes	-1.5532	5e-05	0.000365313	yes
LOC103967973	XLOC_002913	13.1948	70.0012	9.176	21.4837	1.22731	5e-05	0.000365313	yes	-1.70414	5e-05	0.000365313	yes
LOC103967994	XLOC_028859	11.9072	208.67	0.845624	15.3182	4.17909	0.00075	0.00394133	yes	-3.7679	5e-05	0.000365313	yes

## Sheet: Table S3
#Term	Database	ID	Input number	Background number	P-Value	Corrected P-Value	Input	Hyperlink
Photosynthesis	KEGG PATHWAY	pxb00195	9	68	0.000565895	0.0531941	LOC103940371|LOC103948177|LOC103957316|LOC103931021|LOC103959875|LOC103940303|LOC103946003|LOC103927331|LOC103944859	http://www.genome.jp/kegg-bin/show_pathway?pxb00195/pxb:103931021%09red/pxb:103927331%09red/pxb:103940371%09red/pxb:103940303%09red/pxb:103959875%09red/pxb:103948177%09red/pxb:103946003%09red/pxb:103957316%09red/pxb:103944859%09red
Circadian rhythm - plant	KEGG PATHWAY	pxb04712	8	62	0.0013184	0.0619649	LOC103961302|LOC103960466|LOC103931817|LOC103955304|LOC103965056|LOC103965891|LOC103928909|LOC103959489	http://www.genome.jp/kegg-bin/show_pathway?pxb04712/pxb:103928262%09red/pxb:103965891%09red/pxb:103965056%09red/pxb:103961302%09red/pxb:103959489%09red/pxb:103967461%09red/pxb:103928909%09red/pxb:103932349%09red
Peroxisome	KEGG PATHWAY	pxb04146	11	130	0.00414127	0.12976	LOC103944584|LOC103951293|LOC103953155|LOC103931004|LOC103947838|LOC103958100|LOC103966866|LOC103937564|LOC103941025|LOC103930865|LOC103940938	http://www.genome.jp/kegg-bin/show_pathway?pxb04146/pxb:103929034%09red/pxb:103953293%09red/pxb:103944584%09red/pxb:103940938%09red/pxb:103953155%09red/pxb:103930865%09red/pxb:103966866%09red/pxb:103965278%09red/pxb:103947838%09red/pxb:103964146%09red/pxb:103951291%09red
Flavonoid biosynthesis	KEGG PATHWAY	pxb00941	6	56	0.0116544	0.273879	LOC103965056|LOC103945376|LOC103933697|LOC103930751|LOC103929197|LOC103959489	http://www.genome.jp/kegg-bin/show_pathway?pxb00941/pxb:103930751%09red/pxb:103929197%09red/pxb:103965056%09red/pxb:103945376%09red/pxb:103933697%09red/pxb:103959489%09red
Biosynthesis of secondary metabolites	KEGG PATHWAY	pxb01110	58	1374	0.0170984	0.32145	LOC103957727|LOC103929764|LOC103965514|LOC103942363|LOC103956371|LOC103930880|LOC103958100|LOC103931560|LOC103966866|LOC103951401|LOC103949120|LOC103940938|LOC103962468|LOC103959816|LOC103946101|LOC103960819|LOC103959117|LOC103945979|LOC103947531|LOC103958749|LOC103930865|LOC103931361|LOC103939491|LOC103931434|LOC103966239|LOC103943352|LOC103961180|LOC103953601|LOC103953829|LOC103944548|LOC103952…	http://www.genome.jp/kegg-bin/show_pathway?pxb01110/pxb:103946503%09red/pxb:103953829%09red/pxb:103946101%09red/pxb:103940938%09red/pxb:103927760%09red/pxb:103953601%09red/pxb:103930865%09red/pxb:103947017%09red/pxb:103965514%09red/pxb:103930449%09red/pxb:103951401%09red/pxb:103939491%09red/pxb:103956371%09red/pxb:103961947%09red/pxb:103943352%09red/pxb:103951662%09red/pxb:103948325%09red/pxb:103…
Valine, leucine and isoleucine biosynthesis	KEGG PATHWAY	pxb00290	4	32	0.0237445	0.371997	LOC103951662|LOC103967066|LOC103942362|LOC103942363	http://www.genome.jp/kegg-bin/show_pathway?pxb00290/pxb:103951662%09red/pxb:103942362%09red/pxb:103967066%09red/pxb:103942363%09red
Glycine, serine and threonine metabolism	KEGG PATHWAY	pxb00260	7	97	0.0408992	0.549218	LOC103926830|LOC103930449|LOC103944584|LOC103930425|LOC103930865|LOC103962468|LOC103931738	http://www.genome.jp/kegg-bin/show_pathway?pxb00260/pxb:103944584%09red/pxb:103930425%09red/pxb:103926830%09red/pxb:103962468%09red/pxb:103930865%09red/pxb:103930449%09red/pxb:103931738%09red
C5-Branched dibasic acid metabolism	KEGG PATHWAY	pxb00660	2	10	0.0506045	0.555323	LOC103942362|LOC103942363	http://www.genome.jp/kegg-bin/show_pathway?pxb00660/pxb:103942363%09red/pxb:103942362%09red
Glyoxylate and dicarboxylate metabolism	KEGG PATHWAY	pxb00630	6	84	0.0583145	0.555323	LOC103930449|LOC103951293|LOC103930425|LOC103966866|LOC103930865|LOC103962468	http://www.genome.jp/kegg-bin/show_pathway?pxb00630/pxb:103930425%09red/pxb:103962468%09red/pxb:103930865%09red/pxb:103966866%09red/pxb:103930449%09red/pxb:103951291%09red
Lysine degradation	KEGG PATHWAY	pxb00310	4	44	0.0590769	0.555323	LOC103966741|LOC103944584|LOC103959117|LOC103944548	http://www.genome.jp/kegg-bin/show_pathway?pxb00310/pxb:103938807%09red/pxb:103959117%09red/pxb:103944584%09red/pxb:103966741%09red
Sesquiterpenoid and triterpenoid biosynthesis	KEGG PATHWAY	pxb00909	3	31	0.0853346	0.631994	LOC103952120|LOC103927760|LOC103952118	http://www.genome.jp/kegg-bin/show_pathway?pxb00909/pxb:103952120%09red/pxb:103927760%09red
Pantothenate and CoA biosynthesis	KEGG PATHWAY	pxb00770	4	51	0.0879491	0.631994	LOC103960849|LOC103951662|LOC103967066|LOC103941526	http://www.genome.jp/kegg-bin/show_pathway?pxb00770/pxb:103951662%09red/pxb:103967066%09red/pxb:103941526%09red/pxb:103960849%09red
Phosphatidylinositol signaling system	KEGG PATHWAY	pxb04070	5	79	0.115746	0.631994	LOC103928193|LOC103944468|LOC103931359|LOC103962654|LOC103958607	http://www.genome.jp/kegg-bin/show_pathway?pxb04070/pxb:103958607%09red/pxb:103931359%09red/pxb:103928193%09red/pxb:103962654%09red/pxb:103944468%09red
Porphyrin and chlorophyll metabolism	KEGG PATHWAY	pxb00860	4	57	0.117144	0.631994	LOC103933269|LOC103941422|LOC103931434|LOC103946503	http://www.genome.jp/kegg-bin/show_pathway?pxb00860/pxb:103946503%09red/pxb:103931434%09red/pxb:103933269%09red/pxb:103941422%09red
Glutathione metabolism	KEGG PATHWAY	pxb00480	7	127	0.118468	0.631994	LOC103955362|LOC103945952|LOC103927899|LOC103958100|LOC103955337|LOC103960192|LOC103950607	http://www.genome.jp/kegg-bin/show_pathway?pxb00480/pxb:103953293%09red/pxb:103955362%09red/pxb:103927899%09red/pxb:103955337%09red/pxb:103945952%09red/pxb:103960192%09red/pxb:103950607%09red
2-Oxocarboxylic acid metabolism	KEGG PATHWAY	pxb01210	5	81	0.124489	0.631994	LOC103967066|LOC103951662|LOC103942363|LOC103942362|LOC103958100	http://www.genome.jp/kegg-bin/show_pathway?pxb01210/pxb:103951662%09red/pxb:103942362%09red/pxb:103953293%09red/pxb:103967066%09red/pxb:103942363%09red
Biosynthesis of unsaturated fatty acids	KEGG PATHWAY	pxb01040	4	59	0.127704	0.631994	LOC103946101|LOC103958619|LOC103931220|LOC103948741	http://www.genome.jp/kegg-bin/show_pathway?pxb01040/pxb:103958619%09red/pxb:103948741%09red/pxb:103938921%09red/pxb:103946101%09red
alpha-Linolenic acid metabolism	KEGG PATHWAY	pxb00592	5	83	0.133527	0.631994	LOC103927137|LOC103967564|LOC103955456|LOC103954131|LOC103947801	http://www.genome.jp/kegg-bin/show_pathway?pxb00592/pxb:103954131%09red/pxb:103967564%09red/pxb:103927137%09red/pxb:103955456%09red/pxb:103947801%09red
Terpenoid backbone biosynthesis	KEGG PATHWAY	pxb00900	4	62	0.144256	0.631994	LOC103940938|LOC103931560|LOC103931434|LOC103947017	http://www.genome.jp/kegg-bin/show_pathway?pxb00900/pxb:103940938%09red/pxb:103947017%09red/pxb:103931434%09red/pxb:103931560%09red
Ascorbate and aldarate metabolism	KEGG PATHWAY	pxb00053	4	62	0.144256	0.631994	LOC103930880|LOC103966741|LOC103931361|LOC103951401	http://www.genome.jp/kegg-bin/show_pathway?pxb00053/pxb:103931361%09red/pxb:103930880%09red/pxb:103966741%09red/pxb:103951401%09red
Monoterpenoid biosynthesis	KEGG PATHWAY	pxb00902	2	20	0.145314	0.631994	LOC103931111|LOC103939491	http://www.genome.jp/kegg-bin/show_pathway?pxb00902/pxb:103939491%09red/pxb:103931111%09red
Metabolic pathways	KEGG PATHWAY	pxb01100	92	2613	0.147913	0.631994	LOC103932522|LOC103967973|LOC103928193|LOC103934831|LOC103962654|LOC103946003|LOC103954259|LOC103959816|LOC103944584|LOC103959117|LOC103941106|LOC103958749|LOC103958100|LOC103959489|LOC103930449|LOC103931738|LOC103927899|LOC103948741|LOC103947017|LOC103966974|LOC103933754|LOC103962014|LOC103942746|LOC103958137|LOC103952118|LOC103945376|LOC103947801|LOC103965514|LOC103930880|LOC103966866|LOC103931…	http://www.genome.jp/kegg-bin/show_pathway?pxb01100/pxb:103940938%09red/pxb:103931359%09red/pxb:103961073%09red/pxb:103959489%09red/pxb:103951662%09red/pxb:103928193%09red/pxb:103958137%09red/pxb:103933269%09red/pxb:103930425%09red/pxb:103961180%09red/pxb:103933697%09red/pxb:103959875%09red/pxb:103953293%09red/pxb:103942363%09red/pxb:103942362%09red/pxb:103954131%09red/pxb:103945376%09red/pxb:103…
Vitamin B6 metabolism	KEGG PATHWAY	pxb00750	2	21	0.156084	0.637907	LOC103966330|LOC103957156	http://www.genome.jp/kegg-bin/show_pathway?pxb00750/pxb:103966330%09red/pxb:103957156%09red
Nitrogen metabolism	KEGG PATHWAY	pxb00910	3	45	0.182088	0.713177	LOC103956697|LOC103952775|LOC103953531	http://www.genome.jp/kegg-bin/show_pathway?pxb00910/pxb:103952775%09red/pxb:103956697%09red/pxb:103953531%09red
Photosynthesis - antenna proteins	KEGG PATHWAY	pxb00196	2	25	0.200425	0.741026	LOC103967973|LOC103929687	http://www.genome.jp/kegg-bin/show_pathway?pxb00196/pxb:103967973%09red/pxb:103929687%09red
Steroid biosynthesis	KEGG PATHWAY	pxb00100	3	49	0.21367	0.741026	LOC103952120|LOC103954259|LOC103952118	http://www.genome.jp/kegg-bin/show_pathway?pxb00100/pxb:103952120%09red/pxb:103964715%09red
Fatty acid metabolism	KEGG PATHWAY	pxb01212	6	125	0.21486	0.741026	LOC103946101|LOC103953155|LOC103958619|LOC103931220|LOC103948741|LOC103937564	http://www.genome.jp/kegg-bin/show_pathway?pxb01212/pxb:103946101%09red/pxb:103953155%09red/pxb:103938921%09red/pxb:103958619%09red/pxb:103948741%09red/pxb:103964146%09red
Glycosphingolipid biosynthesis - ganglio series	KEGG PATHWAY	pxb00604	1	7	0.220731	0.741026	LOC103951856	http://www.genome.jp/kegg-bin/show_pathway?pxb00604/pxb:103951856%09red
Arginine and proline metabolism	KEGG PATHWAY	pxb00330	5	103	0.237528	0.769919	LOC103959816|LOC103966741|LOC103952775|LOC103945491|LOC103927899	http://www.genome.jp/kegg-bin/show_pathway?pxb00330/pxb:103952775%09red/pxb:103927899%09red/pxb:103961947%09red/pxb:103966741%09red/pxb:103945491%09red
Galactose metabolism	KEGG PATHWAY	pxb00052	4	79	0.250667	0.785422	LOC103931487|LOC103956854|LOC103951856|LOC103938744	http://www.genome.jp/kegg-bin/show_pathway?pxb00052/pxb:103938744%09red/pxb:103951856%09red/pxb:103956854%09red/pxb:103931487%09red
Valine, leucine and isoleucine degradation	KEGG PATHWAY	pxb00280	3	56	0.271257	0.796816	LOC103966741|LOC103951662|LOC103967066	http://www.genome.jp/kegg-bin/show_pathway?pxb00280/pxb:103951662%09red/pxb:103966741%09red/pxb:103967066%09red
beta-Alanine metabolism	KEGG PATHWAY	pxb00410	3	56	0.271257	0.796816	LOC103966741|LOC103941526|LOC103945491	http://www.genome.jp/kegg-bin/show_pathway?pxb00410/pxb:103945491%09red/pxb:103966741%09red/pxb:103941526%09red
Fatty acid degradation	KEGG PATHWAY	pxb00071	3	59	0.296466	0.84448	LOC103966741|LOC103953155|LOC103937564	http://www.genome.jp/kegg-bin/show_pathway?pxb00071/pxb:103953155%09red/pxb:103964146%09red/pxb:103966741%09red
Cutin, suberine and wax biosynthesis	KEGG PATHWAY	pxb00073	2	35	0.314711	0.870084	LOC103963865|LOC103931004	http://www.genome.jp/kegg-bin/show_pathway?pxb00073/pxb:103963865%09red/pxb:103965278%09red
Plant hormone signal transduction	KEGG PATHWAY	pxb04075	14	381	0.328517	0.882304	LOC103951896|LOC103967194|LOC103955304|LOC103930094|LOC103957069|LOC103947840|LOC103929049|LOC103953917|LOC103962894|LOC103934341|LOC103934339|LOC103929684|LOC103957874|LOC103964713	http://www.genome.jp/kegg-bin/show_pathway?pxb04075/pxb:103934339%09red/pxb:103928262%09red/pxb:103962894%09red/pxb:103951896%09red/pxb:103929049%09red/pxb:103957069%09red/pxb:103934341%09red/pxb:103953917%09red/pxb:103929684%09red/pxb:103947840%09red/pxb:103930094%09red/pxb:103964713%09red/pxb:103957874%09red/pxb:103967194%09red
Fatty acid biosynthesis	KEGG PATHWAY	pxb00061	3	67	0.364013	0.93228	LOC103953155|LOC103948741|LOC103937564	http://www.genome.jp/kegg-bin/show_pathway?pxb00061/pxb:103948741%09red/pxb:103953155%09red/pxb:103964146%09red
Fatty acid elongation	KEGG PATHWAY	pxb00062	2	43	0.403797	0.93228	LOC103946101|LOC103956371	http://www.genome.jp/kegg-bin/show_pathway?pxb00062/pxb:103956371%09red/pxb:103946101%09red
Brassinosteroid biosynthesis	KEGG PATHWAY	pxb00905	1	16	0.411475	0.93228	LOC103960819	http://www.genome.jp/kegg-bin/show_pathway?pxb00905/pxb:103960819%09red
Riboflavin metabolism	KEGG PATHWAY	pxb00740	1	16	0.411475	0.93228	LOC103950541	http://www.genome.jp/kegg-bin/show_pathway?pxb00740/pxb:103950541%09red
Ubiquinone and other terpenoid-quinone biosynthesis	KEGG PATHWAY	pxb00130	2	44	0.414569	0.93228	LOC103929764|LOC103958749	http://www.genome.jp/kegg-bin/show_pathway?pxb00130/pxb:103929764%09red/pxb:103958749%09red
SNARE interactions in vesicular transport	KEGG PATHWAY	pxb04130	3	74	0.422272	0.93228	LOC103967727|LOC103940471|LOC103943857	http://www.genome.jp/kegg-bin/show_pathway?pxb04130/pxb:103940471%09red/pxb:103967727%09red/pxb:103943857%09red
Citrate cycle (TCA cycle)	KEGG PATHWAY	pxb00020	3	75	0.43046	0.93228	LOC103960948|LOC103944548|LOC103958100	http://www.genome.jp/kegg-bin/show_pathway?pxb00020/pxb:103938807%09red/pxb:103953293%09red/pxb:103960948%09red
Regulation of autophagy	KEGG PATHWAY	pxb04140	2	47	0.446281	0.93228	LOC103957411|LOC103944084	http://www.genome.jp/kegg-bin/show_pathway?pxb04140/pxb:103944084%09red/pxb:103957411%09red
Isoquinoline alkaloid biosynthesis	KEGG PATHWAY	pxb00950	1	19	0.464071	0.93228	LOC103967024	http://www.genome.jp/kegg-bin/show_pathway?pxb00950/pxb:103967024%09red
Glycosaminoglycan degradation	KEGG PATHWAY	pxb00531	1	19	0.464071	0.93228	LOC103951856	http://www.genome.jp/kegg-bin/show_pathway?pxb00531/pxb:103951856%09red
Starch and sucrose metabolism	KEGG PATHWAY	pxb00500	10	299	0.477459	0.93228	LOC103941625|LOC103932522|LOC103935363|LOC103932530|LOC103930880|LOC103961073|LOC103931361|LOC103961106|LOC103962014|LOC103966974	http://www.genome.jp/kegg-bin/show_pathway?pxb00500/pxb:103931361%09red/pxb:103932522%09red/pxb:103932530%09red/pxb:103966974%09red/pxb:103961073%09red/pxb:103941625%09red/pxb:103930880%09red
Selenocompound metabolism	KEGG PATHWAY	pxb00450	1	20	0.480539	0.93228	LOC103941106	http://www.genome.jp/kegg-bin/show_pathway?pxb00450/pxb:103941106%09red
Taurine and hypotaurine metabolism	KEGG PATHWAY	pxb00430	1	21	0.496502	0.93228	LOC103934831	http://www.genome.jp/kegg-bin/show_pathway?pxb00430/pxb:103934831%09red
Sulfur metabolism	KEGG PATHWAY	pxb00920	2	52	0.496911	0.93228	LOC103942746|LOC103941106	http://www.genome.jp/kegg-bin/show_pathway?pxb00920/pxb:103941106%09red/pxb:103955908%09red
Amino sugar and nucleotide sugar metabolism	KEGG PATHWAY	pxb00520	6	178	0.498343	0.93228	LOC103953829|LOC103957727|LOC103930880|LOC103966239|LOC103949120|LOC103931361	http://www.genome.jp/kegg-bin/show_pathway?pxb00520/pxb:103931361%09red/pxb:103953829%09red/pxb:103966239%09red/pxb:103957727%09red/pxb:103949120%09red/pxb:103930880%09red
Carotenoid biosynthesis	KEGG PATHWAY	pxb00906	2	53	0.506678	0.93228	LOC103945979|LOC103958137	http://www.genome.jp/kegg-bin/show_pathway?pxb00906/pxb:103945979%09red/pxb:103958137%09red
Inositol phosphate metabolism	KEGG PATHWAY	pxb00562	3	87	0.524797	0.93228	LOC103928193|LOC103962654|LOC103958607	http://www.genome.jp/kegg-bin/show_pathway?pxb00562/pxb:103958607%09red/pxb:103928193%09red/pxb:103962654%09red
Base excision repair	KEGG PATHWAY	pxb03410	2	56	0.53523	0.93228	LOC103957287|LOC103957288	http://www.genome.jp/kegg-bin/show_pathway?pxb03410/pxb:103957287%09red/pxb:103957288%09red
Mismatch repair	KEGG PATHWAY	pxb03430	2	57	0.544492	0.93228	LOC103962133|LOC103952702	http://www.genome.jp/kegg-bin/show_pathway?pxb03430/pxb:103952702%09red/pxb:103926670%09red
Homologous recombination	KEGG PATHWAY	pxb03440	2	59	0.562628	0.93228	LOC103962133|LOC103952702	http://www.genome.jp/kegg-bin/show_pathway?pxb03440/pxb:103952702%09red/pxb:103926670%09red
Zeatin biosynthesis	KEGG PATHWAY	pxb00908	1	26	0.569267	0.93228	LOC103953184	http://www.genome.jp/kegg-bin/show_pathway?pxb00908/pxb:103953184%09red
Stilbenoid, diarylheptanoid and gingerol biosynthesis	KEGG PATHWAY	pxb00945	1	28	0.595344	0.93228	LOC103945376	http://www.genome.jp/kegg-bin/show_pathway?pxb00945/pxb:103945376%09red
Glycerolipid metabolism	KEGG PATHWAY	pxb00561	3	97	0.596442	0.93228	LOC103944468|LOC103931359|LOC103966741	http://www.genome.jp/kegg-bin/show_pathway?pxb00561/pxb:103931359%09red/pxb:103966741%09red/pxb:103944468%09red
Pentose and glucuronate interconversions	KEGG PATHWAY	pxb00040	4	134	0.615576	0.93228	LOC103930880|LOC103966741|LOC103931361|LOC103959417	http://www.genome.jp/kegg-bin/show_pathway?pxb00040/pxb:103931361%09red/pxb:103952213%09red/pxb:103966741%09red/pxb:103930880%09red
Other glycan degradation	KEGG PATHWAY	pxb00511	1	30	0.619846	0.93228	LOC103951856	http://www.genome.jp/kegg-bin/show_pathway?pxb00511/pxb:103951856%09red
Biotin metabolism	KEGG PATHWAY	pxb00780	1	30	0.619846	0.93228	LOC103948741	http://www.genome.jp/kegg-bin/show_pathway?pxb00780/pxb:103948741%09red
Alanine, aspartate and glutamate metabolism	KEGG PATHWAY	pxb00250	2	67	0.629922	0.93228	LOC103952775|LOC103930865	http://www.genome.jp/kegg-bin/show_pathway?pxb00250/pxb:103930865%09red/pxb:103952775%09red
Diterpenoid biosynthesis	KEGG PATHWAY	pxb00904	1	32	0.642867	0.93228	LOC103965514	http://www.genome.jp/kegg-bin/show_pathway?pxb00904/pxb:103965514%09red
Plant-pathogen interaction	KEGG PATHWAY	pxb04626	7	245	0.658383	0.93228	LOC103959816|LOC103964070|LOC103941851|LOC103934341|LOC103934339|LOC103963906|LOC103937161	http://www.genome.jp/kegg-bin/show_pathway?pxb04626/pxb:103934339%09red/pxb:103941851%09red/pxb:103963906%09red/pxb:103937161%09red/pxb:103934341%09red/pxb:103938241%09red/pxb:103961947%09red
Phenylalanine, tyrosine and tryptophan biosynthesis	KEGG PATHWAY	pxb00400	2	71	0.660427	0.93228	LOC103967024|LOC103953601	http://www.genome.jp/kegg-bin/show_pathway?pxb00400/pxb:103967024%09red/pxb:103953601%09red
Tropane, piperidine and pyridine alkaloid biosynthesis	KEGG PATHWAY	pxb00960	1	34	0.664497	0.93228	LOC103967024	http://www.genome.jp/kegg-bin/show_pathway?pxb00960/pxb:103967024%09red
Histidine metabolism	KEGG PATHWAY	pxb00340	1	34	0.664497	0.93228	LOC103966741	http://www.genome.jp/kegg-bin/show_pathway?pxb00340/pxb:103966741%09red
Tryptophan metabolism	KEGG PATHWAY	pxb00380	1	37	0.694516	0.936793	LOC103966741	http://www.genome.jp/kegg-bin/show_pathway?pxb00380/pxb:103966741%09red
Sphingolipid metabolism	KEGG PATHWAY	pxb00600	1	38	0.703914	0.936793	LOC103951856	http://www.genome.jp/kegg-bin/show_pathway?pxb00600/pxb:103951856%09red
ABC transporters	KEGG PATHWAY	pxb02010	1	39	0.713024	0.936793	LOC103953195	http://www.genome.jp/kegg-bin/show_pathway?pxb02010/pxb:103953179%09red
Endocytosis	KEGG PATHWAY	pxb04144	5	190	0.718693	0.936793	LOC103956439|LOC103930592|LOC103956440|LOC103957188|LOC103945384	http://www.genome.jp/kegg-bin/show_pathway?pxb04144/pxb:103956440%09red/pxb:103956439%09red/pxb:103945384%09red/pxb:103957188%09red/pxb:103930592%09red
DNA replication	KEGG PATHWAY	pxb03030	2	80	0.721665	0.936793	LOC103962133|LOC103952702	http://www.genome.jp/kegg-bin/show_pathway?pxb03030/pxb:103952702%09red/pxb:103926670%09red
Oxidative phosphorylation	KEGG PATHWAY	pxb00190	5	195	0.738992	0.936793	LOC103948177|LOC103960948|LOC103931021|LOC103927989|LOC103953877	http://www.genome.jp/kegg-bin/show_pathway?pxb00190/pxb:103927989%09red/pxb:103953877%09red/pxb:103948177%09red/pxb:103931021%09red/pxb:103960948%09red
Nucleotide excision repair	KEGG PATHWAY	pxb03420	2	84	0.745752	0.936793	LOC103962133|LOC103952702	http://www.genome.jp/kegg-bin/show_pathway?pxb03420/pxb:103952702%09red/pxb:103926670%09red
Tyrosine metabolism	KEGG PATHWAY	pxb00350	1	44	0.754545	0.936793	LOC103967024	http://www.genome.jp/kegg-bin/show_pathway?pxb00350/pxb:103967024%09red
Biosynthesis of amino acids	KEGG PATHWAY	pxb01230	9	348	0.771352	0.936793	LOC103926830|LOC103967066|LOC103931738|LOC103942362|LOC103958100|LOC103951662|LOC103967024|LOC103942363|LOC103953601	http://www.genome.jp/kegg-bin/show_pathway?pxb01230/pxb:103951662%09red/pxb:103953293%09red/pxb:103967066%09red/pxb:103926830%09red/pxb:103953601%09red/pxb:103942363%09red/pxb:103942362%09red/pxb:103967024%09red/pxb:103931738%09red
Ether lipid metabolism	KEGG PATHWAY	pxb00565	1	48	0.783401	0.936793	LOC103930592	http://www.genome.jp/kegg-bin/show_pathway?pxb00565/pxb:103930592%09red
Carbon fixation in photosynthetic organisms	KEGG PATHWAY	pxb00710	2	91	0.783609	0.936793	LOC103952026|LOC103933754	http://www.genome.jp/kegg-bin/show_pathway?pxb00710/pxb:103952026%09red
Carbon metabolism	KEGG PATHWAY	pxb01200	8	318	0.787305	0.936793	LOC103926830|LOC103944548|LOC103960948|LOC103931738|LOC103958100|LOC103952026|LOC103933754|LOC103930865	http://www.genome.jp/kegg-bin/show_pathway?pxb01200/pxb:103953293%09red/pxb:103926830%09red/pxb:103930865%09red/pxb:103960948%09red/pxb:103938807%09red/pxb:103931738%09red/pxb:103952026%09red
Glycerophospholipid metabolism	KEGG PATHWAY	pxb00564	3	141	0.822868	0.96687	LOC103930592|LOC103944468|LOC103931359	http://www.genome.jp/kegg-bin/show_pathway?pxb00564/pxb:103931359%09red/pxb:103930592%09red/pxb:103944468%09red
Cysteine and methionine metabolism	KEGG PATHWAY	pxb00270	2	115	0.878313	0.99971	LOC103928017|LOC103947531	http://www.genome.jp/kegg-bin/show_pathway?pxb00270/pxb:103947531%09red/pxb:103928017%09red
RNA degradation	KEGG PATHWAY	pxb03018	3	178	0.919454	0.99971	LOC103939722|LOC103952197|LOC103963365	http://www.genome.jp/kegg-bin/show_pathway?pxb03018/pxb:103959399%09red/pxb:103939722%09red/pxb:103963365%09red
Phenylalanine metabolism	KEGG PATHWAY	pxb00360	2	138	0.93171	0.99971	LOC103967024|LOC103961180	http://www.genome.jp/kegg-bin/show_pathway?pxb00360/pxb:103961180%09red/pxb:103967024%09red
Cyanoamino acid metabolism	KEGG PATHWAY	pxb00460	1	90	0.941863	0.99971	LOC103966974	http://www.genome.jp/kegg-bin/show_pathway?pxb00460/pxb:103966974%09red
Phenylpropanoid biosynthesis	KEGG PATHWAY	pxb00940	4	245	0.95	0.99971	LOC103943352|LOC103961180|LOC103945376|LOC103966974	http://www.genome.jp/kegg-bin/show_pathway?pxb00940/pxb:103961180%09red/pxb:103945376%09red/pxb:103966974%09red/pxb:103943352%09red
Glycolysis / Gluconeogenesis	KEGG PATHWAY	pxb00010	2	154	0.954838	0.99971	LOC103966741|LOC103938744	http://www.genome.jp/kegg-bin/show_pathway?pxb00010/pxb:103938744%09red/pxb:103966741%09red
Protein processing in endoplasmic reticulum	KEGG PATHWAY	pxb04141	6	343	0.959421	0.99971	LOC103956439|LOC103940225|LOC103956440|LOC103948405|LOC103946309|LOC103945384	http://www.genome.jp/kegg-bin/show_pathway?pxb04141/pxb:103956439%09red/pxb:103940225%09red/pxb:103956440%09red/pxb:103945384%09red/pxb:103948981%09red/pxb:103946309%09red
Pyruvate metabolism	KEGG PATHWAY	pxb00620	1	116	0.974295	0.99971	LOC103966741	http://www.genome.jp/kegg-bin/show_pathway?pxb00620/pxb:103966741%09red
Purine metabolism	KEGG PATHWAY	pxb00230	3	228	0.974701	0.99971	LOC103941106|LOC103939434|LOC103948325	http://www.genome.jp/kegg-bin/show_pathway?pxb00230/pxb:103941106%09red/pxb:103939434%09red/pxb:103948325%09red
Ubiquitin mediated proteolysis	KEGG PATHWAY	pxb04120	2	197	0.98566	0.99971	LOC103960466|LOC103948405	http://www.genome.jp/kegg-bin/show_pathway?pxb04120/pxb:103948981%09red/pxb:103932349%09red
Spliceosome	KEGG PATHWAY	pxb03040	3	287	0.99414	0.99971	LOC103956439|LOC103956440|LOC103945384	http://www.genome.jp/kegg-bin/show_pathway?pxb03040/pxb:103956440%09red/pxb:103956439%09red/pxb:103945384%09red
Pyrimidine metabolism	KEGG PATHWAY	pxb00240	1	167	0.994836	0.99971	LOC103941526	http://www.genome.jp/kegg-bin/show_pathway?pxb00240/pxb:103941526%09red
Ribosome	KEGG PATHWAY	pxb03010	6	467	0.996841	0.99971	LOC103946356|LOC103952805|LOC103956337|LOC103938582|LOC103952591|LOC103943363	http://www.genome.jp/kegg-bin/show_pathway?pxb03010/pxb:103952591%09red/pxb:103963217%09red/pxb:103946356%09red/pxb:103956337%09red/pxb:103943363%09red/pxb:103952805%09red
RNA transport	KEGG PATHWAY	pxb03013	1	258	0.99971	0.99971	LOC103935445	http://www.genome.jp/kegg-bin/show_pathway?pxb03013/pxb:103935445%09red

## Sheet: Table S4
Function	Term	Gene ID	Gene	Annoated function in Pyrus x bretschneideri	FPKM
					Starkrimson		Red Bartlett
					35	75	35	75
synthesis	PAL	XLOC_023541	LOC103962533	phenylalanine ammonia-lyase 1-like	24.2894	19.3272	1.23773	28.7247
	CHS	XLOC_020541	LOC103959489	chalcone synthase-like	0	0.176415	0.236071	2.3897
	CHI	XLOC_043145	LOC103940646	probable chalcone--flavonone isomerase 3	0.699689	0.628614	1.9015	4.93735
	F3H	XLOC_014741	LOC103953484	naringenin,2-oxoglutarate 3-dioxygenase	76.3214	177.772	259.437	152.755
	DFR	XLOC_003027	LOC103928717	bifunctional dihydroflavonol 4-reductase/flavanone 4-reductase-like	24.9665	74.7521	18.4195	57.5282
		XLOC_001701	LOC103954960	bifunctional dihydroflavonol 4-reductase/flavanone 4-reductase	13.4247	49.2994	13.4969	41.021
	LDOX	XLOC_019730	LOC103958614	leucoanthocyanidin dioxygenase	5.51732	7.29506	6.60619	0.626776
		XLOC_027184	LOC103966324	protein SRG1-like	14.3476	9.06271	16.0139	0.898761
	UFGT	XLOC_012847	LOC103951514	anthocyanidin 3-O-glucosyltransferase 2-like	13.9912	13.1668	93.3526	82.4594
	LAR	XLOC_031668	LOC103929197	leucoanthocyanidin reductase-like	7.16229	13.9088	2.92582	6.12873
	ANR	XLOC_000120	LOC103957769	anthocyanidin reductase-like	58.6161	77.026	28.909	69.3585
		XLOC_000120	LOC103957850	anthocyanidin reductase-like	58.6161	77.026	28.909	69.3585
	FLS	XLOC_036139	LOC103933697	flavonol synthase/flavanone 3-hydroxylase	10.5525	15.0298	9.4176	33.9913
degradation	POD	XLOC_000924	LOC103945527	peroxidase 4-like	64.4168	36.2073	24.6779	55.5355
		XLOC_022188	LOC103961180	cationic peroxidase 1-like	1.14531	2.82863	10.6139	66.9267
	LAC	XLOC_007606	LOC103946137	putative laccase-9	3.21982	0.824026	2.09766	4.62214
transport	GST	XLOC_016464	LOC103955337	glutathione transferase GST 23-like	20.105	56.1301	42.3284	18.6298
		XLOC_007434	LOC103945951	probable glutathione S-transferase	1.37191	1.57309	19.6406	0.467084
		XLOC_007433	LOC103945952	probable glutathione S-transferase	0.204476	0.669908	8.50819	2.1851
		XLOC_016464	LOC103955362	probable glutathione S-transferase	20.105	56.1301	42.3284	18.6298
		XLOC_002207	LOC103960192	probable glutathione S-transferase	29.6745	31.176	11.8515	2.25429
		XLOC_002207	LOC103960208	probable glutathione S-transferase	29.6745	31.176	11.8515	2.25429
	ABC	XLOC_031043	LOC103928557	ABC transporter B family member 20	5.22566	4.66194	8.81099	3.03768
		XLOC_009065	LOC103947696	ABC transporter G family member 3	36.4351	5.42827	14.7405	2.79627
	MATE	XLOC_035763	LOC103933301	protein DETOXIFICATION 49-like	8.5396	2.1699	1.16936	0.164409
		XLOC_016748	LOC103955660	protein DETOXIFICATION 27-like	2.98607	1.29545	83.1452	18.6308

## Sheet: Table S5
Term	Gene ID	Gene	Annoated function in Pyrus x bretschneideri	FPKM
				Starkrimson		Red Bartlett
				35	75	35	75
WRKY	XLOC_041437	LOC103938976	uncharacterized LOC103938976	162.282	194.463	9.76408	65.8451
	XLOC_041437	LOC103938975	WRKY40	162.282	194.463	9.76408	65.8451
	XLOC_041437	LOC103938977	WRKY40	162.282	194.463	9.76408	65.8451
	XLOC_005302	LOC103943771	WRKY53	101.743	51.8912	0.907299	24.5566
	XLOC_006805	LOC103945359	WRKY40	81.2688	33.2326	33.99	7.10615
	XLOC_011755	LOC103950478	WRKY11	101.506	35.3989	89.3488	16.0009
	XLOC_018607	LOC103957537	WRKY17	12.0995	12.5875	30.726	5.07655
	XLOC_019228	LOC103958164	WRKY53	8.5344	12.0441	0.345835	1.83146
NAC	XLOC_040966	LOC103938518	NAC 83-like	454.55	279.844	234.568	102.544
	XLOC_043548	LOC103941022	NAC 83-like	27.1541	205.169	8.61996	89.2626
	XLOC_008136	LOC103946790	NAC 2-like	274.839	56.8792	71.064	23.4981
	XLOC_027253	LOC103966388	NAC 90	19.0453	45.7483	0.714346	3.52983
ERF	XLOC_034138	LOC103931693	ERF3; ABR1-like	5.69428	5.69392	48.7319	1.27031
	XLOC_044429	LOC103941900	ERF109-like	133.776	22.5304	0.518518	7.59718
	XLOC_005713	LOC103944179	ERF 12	198.842	22.7155	251.754	46.2178
	XLOC_011503	LOC103950248	ERF017-like	60.405	7.82522	0.528891	3.38243
	XLOC_014048	LOC103952761	ERF107-like	202.994	9.65519	273.733	33.1015
	XLOC_014050	LOC103952763	ERF 1-like	23.7554	5.00199	30.7329	10.0875
	XLOC_015147	LOC103953943	WIN1-like	5.62979	0.509405	0.333083	1.81025
	XLOC_001957	LOC103958416	ERF039-like	10.2054	2.68448	5.31041	0.905547
	XLOC_028066	LOC103967196	ERF073-like	177.701	24.0461	611.471	12.5078
Zinc Finger	XLOC_035926	LOC103933485	zinc finger protein CONSTANS-LIKE 2-like	0.333958	1.43001	65.6781	3.31458
	XLOC_039525	LOC103937070	zinc finger CCCH 19-like	2.28868	5.57048	0.220463	2.12284
	XLOC_004989	LOC103943390	dof zinc finger protein DOF4.6-like	6.22168	0.192122	6.90807	1.00824
	XLOC_007094	LOC103945666	zinc finger protein CONSTANS-LIKE 3-like	10.013	0.300015	19.7654	1.31202
	XLOC_022978	LOC103961939	zinc finger protein ZAT9-like	1.8232	0.282363	11.5187	1.78293
	XLOC_023704	LOC103962706	zinc finger protein CONSTANS-LIKE 2	0.691063	2.87784	83.3642	21.4461
	XLOC_026669	LOC103965759	zinc finger protein ZAT11-like	396.57	75.6596	56.0411	17.0209
	XLOC_027597	LOC103966716	zinc finger CCCH 6	1.39139	3.41497	3.1154	1.25023
	XLOC_028266	LOC103967378	zinc finger protein CONSTANS-LIKE 13	20.1155	131.827	34.1446	278.85

## Sheet: Table S6
Term	Gene ID	Gene	Annoated function in Pyrus x bretschneideri	FPKM
				Starkrimson		Red Bartlett
				35	75	35	75
Gene-Light	XLOC_015272	LOC103954102	ultraviolet-B receptor UVR8	28.6308	52.5374	11.7368	24.1183
	XLOC_023727	LOC103962736	ultraviolet-B receptor UVR8-like	1.7377	2.71265	0.135824	1.17488
	XLOC_022323	LOC103961302	phytochrome B-like	0.125642	0.538999	0.168524	1.10739
	XLOC_031391	LOC103928909	phytochrome B-like	0.165813	0.550277	0.458356	1.66857
	XLOC_016469	LOC103955304	transcription factor PIF3-like	2.88481	4.44904	0.464063	1.14981
	XLOC_021485	LOC103960466	E3 ubiquitin-protein ligase COP1-like	0.452462	3.05616	4.29149	13.5022
	XLOC_026793	LOC103965891	protein SUPPRESSOR OF PHYA-105 1	1.68054	4.92145	3.28092	12.9098

## Sheet: Table S7
Table. 1 Statistics of RNA-Seq data.
Sample	Total	Read	Input	Mapped	Mapped	Q20 (%)	Q30 (%)
	Bases	Count	Reads	Reads	Rate(%)
Starkrimson-35	5904144540	46858290	18853534	1.09916e+07	58.3	94.61	90.28
Red Bartlett-35	4913973288	38999788	15479759	8.68414e+06	56.1	94.35	90.01
Starkrimson-75	5903506812	46853229	18642007	1.10423e+07	59.23	94.55	90.14
Red Bartlett-75	6072984288	48198288	19150911	1.12607e+07	58.8	94.58	90.2
